# Supplementary material for: Olefin Coupling Catalyzed by (Pybox)Os Complexes via Osmacyclopentane Intermediates: Comparison with Isoelectronic (Phebox)Ir
Source: JACS Au. 2025 Dec 9;5(12):6220–30. doi: 10.1021/jacsau.5c01197 (PMC12728604; doi:10.1021/jacsau.5c01197)
Supplement: Supplementary file 2 [file au5c01197_si_002.zip]

Archive with 156 entries (142 files):
- Mol Files PyboxOs/
- __MACOSX/._Mol Files PyboxOs
- Mol Files PyboxOs/.DS_Store
- __MACOSX/Mol Files PyboxOs/._.DS_Store
- Mol Files PyboxOs/mol-files-methane addition/
- __MACOSX/Mol Files PyboxOs/._mol-files-methane addition
- Mol Files PyboxOs/mol-files-PyboxOs/
- __MACOSX/Mol Files PyboxOs/._mol-files-PyboxOs
- Mol Files PyboxOs/mol-files-PheboxIr/
- __MACOSX/Mol Files PyboxOs/._mol-files-PheboxIr
- Mol Files PyboxOs/mol-files-methane addition/PheboxIr/
- __MACOSX/Mol Files PyboxOs/mol-files-methane addition/._PheboxIr
- Mol Files PyboxOs/mol-files-methane addition/.DS_Store
- __MACOSX/Mol Files PyboxOs/mol-files-methane addition/._.DS_Store
- Mol Files PyboxOs/mol-files-methane addition/PyboxOs/
- __MACOSX/Mol Files PyboxOs/mol-files-methane addition/._PyboxOs
- Mol Files PyboxOs/mol-files-PyboxOs/OsPyBox-13-path-B-intermediate-frm-TS2-prime.mol
- __MACOSX/Mol Files PyboxOs/mol-files-PyboxOs/._OsPyBox-13-path-B-intermediate-frm-TS2-prime.mol
- Mol Files PyboxOs/mol-files-PyboxOs/OsPyBox-10-path-A-[1-(1-butene)(C2H4)].mol
- __MACOSX/Mol Files PyboxOs/mol-files-PyboxOs/._OsPyBox-10-path-A-[1-(1-butene)(C2H4)].mol
- Mol Files PyboxOs/mol-files-PyboxOs/0b-free-butadiene.mol
- __MACOSX/Mol Files PyboxOs/mol-files-PyboxOs/._0b-free-butadiene.mol
- Mol Files PyboxOs/mol-files-PyboxOs/OsPyBox-03-coupling-prd-metallacyc-[2].mol
- __MACOSX/Mol Files PyboxOs/mol-files-PyboxOs/._OsPyBox-03-coupling-prd-metallacyc-[2].mol
- Mol Files PyboxOs/mol-files-PyboxOs/OsPyBox-12-path-B-TS1-BetaMig-frm-metallacyc-[TS2-prime].mol
- __MACOSX/Mol Files PyboxOs/mol-files-PyboxOs/._OsPyBox-12-path-B-TS1-BetaMig-frm-metallacyc-[TS2-prime].mol
- Mol Files PyboxOs/mol-files-PyboxOs/OsPyBox-07-path-A-SqrPy-int2-after-Ethene-diss-[3].mol
- __MACOSX/Mol Files PyboxOs/mol-files-PyboxOs/._OsPyBox-07-path-A-SqrPy-int2-after-Ethene-diss-[3].mol
- Mol Files PyboxOs/mol-files-PyboxOs/OsPyBox-00-3coord-fragment.mol
- __MACOSX/Mol Files PyboxOs/mol-files-PyboxOs/._OsPyBox-00-3coord-fragment.mol
- Mol Files PyboxOs/mol-files-PyboxOs/OsPyBox-01-bis-C2H2-[1-(C2H4)2].mol
- __MACOSX/Mol Files PyboxOs/mol-files-PyboxOs/._OsPyBox-01-bis-C2H2-[1-(C2H4)2].mol
- Mol Files PyboxOs/mol-files-PyboxOs/OsPyBox-08-path-A-RedEl-Kappa3-LOW-[TS3].mol
- __MACOSX/Mol Files PyboxOs/mol-files-PyboxOs/._OsPyBox-08-path-A-RedEl-Kappa3-LOW-[TS3].mol
- Mol Files PyboxOs/mol-files-PyboxOs/OsPyBox-06-path-A-oct-int1-frm-BetaMig-[Kappa2-3-C2H4].mol
- __MACOSX/Mol Files PyboxOs/mol-files-PyboxOs/._OsPyBox-06-path-A-oct-int1-frm-BetaMig-[Kappa2-3-C2H4].mol
- Mol Files PyboxOs/mol-files-PyboxOs/OsPyBox-05-path-A-Kappa2-BetaMig-[TS2].mol
- __MACOSX/Mol Files PyboxOs/mol-files-PyboxOs/._OsPyBox-05-path-A-Kappa2-BetaMig-[TS2].mol
- Mol Files PyboxOs/mol-files-PyboxOs/OsPyBox-11-path-A-plnr-[1-(C2H4)].mol
- __MACOSX/Mol Files PyboxOs/mol-files-PyboxOs/._OsPyBox-11-path-A-plnr-[1-(C2H4)].mol
- Mol Files PyboxOs/mol-files-PyboxOs/OsPyBox-04-Oct-metallacy-ethylene-[2-C2H4].mol
- __MACOSX/Mol Files PyboxOs/mol-files-PyboxOs/._OsPyBox-04-Oct-metallacy-ethylene-[2-C2H4].mol
- Mol Files PyboxOs/mol-files-PyboxOs/OsPyBox-02-TScc-coupling-[TS1].mol
- __MACOSX/Mol Files PyboxOs/mol-files-PyboxOs/._OsPyBox-02-TScc-coupling-[TS1].mol
- Mol Files PyboxOs/mol-files-PyboxOs/OsPyBox-09-path-A-SqrPlanar-[1-(1-butene)].mol
- __MACOSX/Mol Files PyboxOs/mol-files-PyboxOs/._OsPyBox-09-path-A-SqrPlanar-[1-(1-butene)].mol
- Mol Files PyboxOs/mol-files-PyboxOs/OsPyBox-14-path-B-TS-EedEl-frm-TS2-prime.mol
- __MACOSX/Mol Files PyboxOs/mol-files-PyboxOs/._OsPyBox-14-path-B-TS-EedEl-frm-TS2-prime.mol
- Mol Files PyboxOs/mol-files-PyboxOs/OsPyBox-15-path-C-RedEl-Kappa2-[TS3-prime].mol
- __MACOSX/Mol Files PyboxOs/mol-files-PyboxOs/._OsPyBox-15-path-C-RedEl-Kappa2-[TS3-prime].mol
- Mol Files PyboxOs/mol-files-PyboxOs/0a-free-ethylene.mol
- __MACOSX/Mol Files PyboxOs/mol-files-PyboxOs/._0a-free-ethylene.mol
- Mol Files PyboxOs/mol-files-PheboxIr/0b-free-butadiene.mol
- __MACOSX/Mol Files PyboxOs/mol-files-PheboxIr/._0b-free-butadiene.mol
- Mol Files PyboxOs/mol-files-PheboxIr/IrPheBox-03-coupling-prd-metallacyc-[2Ir].mol
- __MACOSX/Mol Files PyboxOs/mol-files-PheboxIr/._IrPheBox-03-coupling-prd-metallacyc-[2Ir].mol
- Mol Files PyboxOs/mol-files-PheboxIr/IrPheBox-07-path-A-Oct-IrH-int2-after-Ethene-diss-[3].mol
- __MACOSX/Mol Files PyboxOs/mol-files-PheboxIr/._IrPheBox-07-path-A-Oct-IrH-int2-after-Ethene-diss-[3].mol
- Mol Files PyboxOs/mol-files-PheboxIr/IrPheBox-06-path-A-Oct-Ethene-int1-frm-BetaMig-[Kappa2-3-C2H4].mol
- __MACOSX/Mol Files PyboxOs/mol-files-PheboxIr/._IrPheBox-06-path-A-Oct-Ethene-int1-frm-BetaMig-[Kappa2-3-C2H4].mol
- Mol Files PyboxOs/mol-files-PheboxIr/IrPheBox-14-path-B-TS-EedEl-frm-TS2-prime.mol
- __MACOSX/Mol Files PyboxOs/mol-files-PheboxIr/._IrPheBox-14-path-B-TS-EedEl-frm-TS2-prime.mol
- Mol Files PyboxOs/mol-files-PheboxIr/IrPheBox-11-path-A-plnr-[1-(C2H4)].mol
- __MACOSX/Mol Files PyboxOs/mol-files-PheboxIr/._IrPheBox-11-path-A-plnr-[1-(C2H4)].mol
- Mol Files PyboxOs/mol-files-PheboxIr/IrPheBox-10-path-A-[1-(1-butene)(C2H4)].mol
- __MACOSX/Mol Files PyboxOs/mol-files-PheboxIr/._IrPheBox-10-path-A-[1-(1-butene)(C2H4)].mol
- Mol Files PyboxOs/mol-files-PheboxIr/IrPheBox-02-TScc-coupling-[TS1Ir].mol
- __MACOSX/Mol Files PyboxOs/mol-files-PheboxIr/._IrPheBox-02-TScc-coupling-[TS1Ir].mol
- Mol Files PyboxOs/mol-files-PheboxIr/IrPheBox-04-Oct-metallacy-ethylene-[2Ir-C2H4].mol
- __MACOSX/Mol Files PyboxOs/mol-files-PheboxIr/._IrPheBox-04-Oct-metallacy-ethylene-[2Ir-C2H4].mol
- Mol Files PyboxOs/mol-files-PheboxIr/IrPheBox-05-path-A-Kappa2-BetaMig-[TS2Ir].mol
- __MACOSX/Mol Files PyboxOs/mol-files-PheboxIr/._IrPheBox-05-path-A-Kappa2-BetaMig-[TS2Ir].mol
- Mol Files PyboxOs/mol-files-PheboxIr/IrPheBox-01-bis-C2H2-[1Ir-(C2H4)2].mol
- __MACOSX/Mol Files PyboxOs/mol-files-PheboxIr/._IrPheBox-01-bis-C2H2-[1Ir-(C2H4)2].mol
- Mol Files PyboxOs/mol-files-PheboxIr/IrPheBox-13-path-B-intermediate-frm-TS2-prime.mol
- __MACOSX/Mol Files PyboxOs/mol-files-PheboxIr/._IrPheBox-13-path-B-intermediate-frm-TS2-prime.mol
- Mol Files PyboxOs/mol-files-PheboxIr/IrPhebox-00-3coord-fragment.mol
- __MACOSX/Mol Files PyboxOs/mol-files-PheboxIr/._IrPhebox-00-3coord-fragment.mol
- Mol Files PyboxOs/mol-files-PheboxIr/IrPheBox-09-path-A-SqrPlanar-[1-(1-butene)].mol
- __MACOSX/Mol Files PyboxOs/mol-files-PheboxIr/._IrPheBox-09-path-A-SqrPlanar-[1-(1-butene)].mol
- Mol Files PyboxOs/mol-files-PheboxIr/0a-free-ethylene.mol
- __MACOSX/Mol Files PyboxOs/mol-files-PheboxIr/._0a-free-ethylene.mol
- Mol Files PyboxOs/mol-files-PheboxIr/IrPheBox-15-path-C-RedEl-Kappa2-[TS3-prime].mol
- __MACOSX/Mol Files PyboxOs/mol-files-PheboxIr/._IrPheBox-15-path-C-RedEl-Kappa2-[TS3-prime].mol
- Mol Files PyboxOs/mol-files-PheboxIr/IrPheBox-12-path-B-TS1-BetaMig-frm-metallacyc-[TS2-prime].mol
- __MACOSX/Mol Files PyboxOs/mol-files-PheboxIr/._IrPheBox-12-path-B-TS1-BetaMig-frm-metallacyc-[TS2-prime].mol
- Mol Files PyboxOs/mol-files-PheboxIr/IrPheBox-08-path-A-RedEl-Kappa3-LOW-[TS3].mol
- __MACOSX/Mol Files PyboxOs/mol-files-PheboxIr/._IrPheBox-08-path-A-RedEl-Kappa3-LOW-[TS3].mol
- Mol Files PyboxOs/mol-files-methane addition/PheboxIr/CO Bound/
- __MACOSX/Mol Files PyboxOs/mol-files-methane addition/PheboxIr/._CO Bound
- Mol Files PyboxOs/mol-files-methane addition/PheboxIr/Nothing Bound/
- __MACOSX/Mol Files PyboxOs/mol-files-methane addition/PheboxIr/._Nothing Bound
- Mol Files PyboxOs/mol-files-methane addition/PheboxIr/PH3 Bound/
- __MACOSX/Mol Files PyboxOs/mol-files-methane addition/PheboxIr/._PH3 Bound
- Mol Files PyboxOs/mol-files-methane addition/PheboxIr/Ethylene Bound/
- __MACOSX/Mol Files PyboxOs/mol-files-methane addition/PheboxIr/._Ethylene Bound
- Mol Files PyboxOs/mol-files-methane addition/PyboxOs/CO Bound/
- __MACOSX/Mol Files PyboxOs/mol-files-methane addition/PyboxOs/._CO Bound
- Mol Files PyboxOs/mol-files-methane addition/PyboxOs/Nothing Bound/
- __MACOSX/Mol Files PyboxOs/mol-files-methane addition/PyboxOs/._Nothing Bound
- Mol Files PyboxOs/mol-files-methane addition/PyboxOs/PH3 Bound/
- __MACOSX/Mol Files PyboxOs/mol-files-methane addition/PyboxOs/._PH3 Bound
- Mol Files PyboxOs/mol-files-methane addition/PyboxOs/Ethylene Bound/
- __MACOSX/Mol Files PyboxOs/mol-files-methane addition/PyboxOs/._Ethylene Bound
- Mol Files PyboxOs/mol-files-methane addition/PheboxIr/CO Bound/PheboxIrH(CH3)CO.mol
- __MACOSX/Mol Files PyboxOs/mol-files-methane addition/PheboxIr/CO Bound/._PheboxIrH(CH3)CO.mol
- Mol Files PyboxOs/mol-files-methane addition/PheboxIr/CO Bound/PheboxIrCO.mol
- __MACOSX/Mol Files PyboxOs/mol-files-methane addition/PheboxIr/CO Bound/._PheboxIrCO.mol
- Mol Files PyboxOs/mol-files-methane addition/PheboxIr/CO Bound/PheboxIrCO(H-CH3)-TS.mol
- __MACOSX/Mol Files PyboxOs/mol-files-methane addition/PheboxIr/CO Bound/._PheboxIrCO(H-CH3)-TS.mol
- Mol Files PyboxOs/mol-files-methane addition/PheboxIr/CO Bound/Methane.mol
- __MACOSX/Mol Files PyboxOs/mol-files-methane addition/PheboxIr/CO Bound/._Methane.mol
- Mol Files PyboxOs/mol-files-methane addition/PheboxIr/Nothing Bound/PheboxIrH(CH3).mol
- __MACOSX/Mol Files PyboxOs/mol-files-methane addition/PheboxIr/Nothing Bound/._PheboxIrH(CH3).mol
- Mol Files PyboxOs/mol-files-methane addition/PheboxIr/Nothing Bound/PheboxIr(H-CH3)-TS.mol
- __MACOSX/Mol Files PyboxOs/mol-files-methane addition/PheboxIr/Nothing Bound/._PheboxIr(H-CH3)-TS.mol
- Mol Files PyboxOs/mol-files-methane addition/PheboxIr/Nothing Bound/PheboxIr.mol
- __MACOSX/Mol Files PyboxOs/mol-files-methane addition/PheboxIr/Nothing Bound/._PheboxIr.mol
- Mol Files PyboxOs/mol-files-methane addition/PheboxIr/PH3 Bound/PheboxIrPH3.mol
- __MACOSX/Mol Files PyboxOs/mol-files-methane addition/PheboxIr/PH3 Bound/._PheboxIrPH3.mol
- Mol Files PyboxOs/mol-files-methane addition/PheboxIr/PH3 Bound/PheboxIrPH3(H-CH3)-TS.mol
- __MACOSX/Mol Files PyboxOs/mol-files-methane addition/PheboxIr/PH3 Bound/._PheboxIrPH3(H-CH3)-TS.mol
- Mol Files PyboxOs/mol-files-methane addition/PheboxIr/PH3 Bound/PheboxIrH(CH3)PH3.mol
- __MACOSX/Mol Files PyboxOs/mol-files-methane addition/PheboxIr/PH3 Bound/._PheboxIrH(CH3)PH3.mol
- Mol Files PyboxOs/mol-files-methane addition/PheboxIr/Ethylene Bound/PheboxIrC2H4.mol
- __MACOSX/Mol Files PyboxOs/mol-files-methane addition/PheboxIr/Ethylene Bound/._PheboxIrC2H4.mol
- Mol Files PyboxOs/mol-files-methane addition/PheboxIr/Ethylene Bound/PheboxIrH(CH3)C2H4.mol
- __MACOSX/Mol Files PyboxOs/mol-files-methane addition/PheboxIr/Ethylene Bound/._PheboxIrH(CH3)C2H4.mol
- Mol Files PyboxOs/mol-files-methane addition/PheboxIr/Ethylene Bound/PheboxIrC2H4(H-CH3)-TS.mol
- __MACOSX/Mol Files PyboxOs/mol-files-methane addition/PheboxIr/Ethylene Bound/._PheboxIrC2H4(H-CH3)-TS.mol
- Mol Files PyboxOs/mol-files-methane addition/PyboxOs/CO Bound/PyboxOsCO.mol
- __MACOSX/Mol Files PyboxOs/mol-files-methane addition/PyboxOs/CO Bound/._PyboxOsCO.mol
- Mol Files PyboxOs/mol-files-methane addition/PyboxOs/CO Bound/PyboxOsCO(H-CH3)-TS.mol
- __MACOSX/Mol Files PyboxOs/mol-files-methane addition/PyboxOs/CO Bound/._PyboxOsCO(H-CH3)-TS.mol
- Mol Files PyboxOs/mol-files-methane addition/PyboxOs/CO Bound/PyboxOsH(CH3)CO.mol
- __MACOSX/Mol Files PyboxOs/mol-files-methane addition/PyboxOs/CO Bound/._PyboxOsH(CH3)CO.mol
- Mol Files PyboxOs/mol-files-methane addition/PyboxOs/CO Bound/Methane.mol
- __MACOSX/Mol Files PyboxOs/mol-files-methane addition/PyboxOs/CO Bound/._Methane.mol
- Mol Files PyboxOs/mol-files-methane addition/PyboxOs/Nothing Bound/PyboxOs.mol
- __MACOSX/Mol Files PyboxOs/mol-files-methane addition/PyboxOs/Nothing Bound/._PyboxOs.mol
- Mol Files PyboxOs/mol-files-methane addition/PyboxOs/Nothing Bound/PyboxOs(H-CH3)-TS.mol
- __MACOSX/Mol Files PyboxOs/mol-files-methane addition/PyboxOs/Nothing Bound/._PyboxOs(H-CH3)-TS.mol
- Mol Files PyboxOs/mol-files-methane addition/PyboxOs/Nothing Bound/PyboxOsH(CH3).mol
- __MACOSX/Mol Files PyboxOs/mol-files-methane addition/PyboxOs/Nothing Bound/._PyboxOsH(CH3).mol
- Mol Files PyboxOs/mol-files-methane addition/PyboxOs/PH3 Bound/PyboxOsH(CH3)PH3.mol
- __MACOSX/Mol Files PyboxOs/mol-files-methane addition/PyboxOs/PH3 Bound/._PyboxOsH(CH3)PH3.mol
- Mol Files PyboxOs/mol-files-methane addition/PyboxOs/PH3 Bound/PyboxOsPH3.mol
- __MACOSX/Mol Files PyboxOs/mol-files-methane addition/PyboxOs/PH3 Bound/._PyboxOsPH3.mol
- Mol Files PyboxOs/mol-files-methane addition/PyboxOs/PH3 Bound/PyboxOsPH3(H-CH3)-TS.mol
- __MACOSX/Mol Files PyboxOs/mol-files-methane addition/PyboxOs/PH3 Bound/._PyboxOsPH3(H-CH3)-TS.mol
- Mol Files PyboxOs/mol-files-methane addition/PyboxOs/Ethylene Bound/PyboxOsC2H4.mol
- __MACOSX/Mol Files PyboxOs/mol-files-methane addition/PyboxOs/Ethylene Bound/._PyboxOsC2H4.mol
- Mol Files PyboxOs/mol-files-methane addition/PyboxOs/Ethylene Bound/PyboxOsH(CH3)C2H4.mol
- __MACOSX/Mol Files PyboxOs/mol-files-methane addition/PyboxOs/Ethylene Bound/._PyboxOsH(CH3)C2H4.mol
- Mol Files PyboxOs/mol-files-methane addition/PyboxOs/Ethylene Bound/PyboxOsC2H4(H-CH3)-TS.mol
- __MACOSX/Mol Files PyboxOs/mol-files-methane addition/PyboxOs/Ethylene Bound/._PyboxOsC2H4(H-CH3)-TS.mol
