# Supplementary material for: Olefin Coupling Catalyzed by (Pybox)Os Complexes via Osmacyclopentane Intermediates: Comparison with Isoelectronic (Phebox)Ir
Source: JACS Au. 2025 Dec 9;5(12):6220–30. doi: 10.1021/jacsau.5c01197 (PMC12728604; doi:10.1021/jacsau.5c01197)
Supplement: Supplementary file 2 [file au5c01197_si_002.zip › Mol Files PyboxOs/mol-files-PyboxOs/OsPyBox-13-path-B-intermediate-frm-TS2-prime.mol]

OsPyBox-13-path-B-intermediate-frm-TS2-prime

Created by GaussView 6.1.1
 52 55  0  0  0  0  0  0  0  0  0    0
   -2.3109    1.1835   -0.0411 C   0  0  0  0  0  0  0  0  0  0  0  0
    2.0937    1.4363    0.0941 C   0  0  0  0  0  0  0  0  0  0  0  0
   -1.3086    2.0872   -0.4962 C   0  0  0  0  0  0  0  0  0  0  0  0
   -1.4162    3.4650   -0.6042 C   0  0  0  0  0  0  0  0  0  0  0  0
   -0.2561    4.2376   -0.6846 C   0  0  0  0  0  0  0  0  0  0  0  0
    1.0293    2.2294   -0.4147 C   0  0  0  0  0  0  0  0  0  0  0  0
    0.9778    3.6120   -0.5053 C   0  0  0  0  0  0  0  0  0  0  0  0
   -0.3191    5.3158   -0.7644 H   0  0  0  0  0  0  0  0  0  0  0  0
   -1.9496   -0.0185    0.3433 N   0  0  0  0  0  0  0  0  0  0  0  0
    1.8501    0.1876    0.4217 N   0  0  0  0  0  0  0  0  0  0  0  0
   -3.6037    1.5356    0.1342 O   0  0  0  0  0  0  0  0  0  0  0  0
    3.3135    1.9365    0.3784 O   0  0  0  0  0  0  0  0  0  0  0  0
   -3.1305   -0.6079    1.0276 C   0  0  0  0  0  0  0  0  0  0  0  0
    3.0665   -0.3154    1.1237 C   0  0  0  0  0  0  0  0  0  0  0  0
   -4.2599    0.3191    0.5452 C   0  0  0  0  0  0  0  0  0  0  0  0
   -4.9876    0.5731    1.3186 H   0  0  0  0  0  0  0  0  0  0  0  0
   -4.7849   -0.0967   -0.3234 H   0  0  0  0  0  0  0  0  0  0  0  0
    3.9003    0.9788    1.2780 C   0  0  0  0  0  0  0  0  0  0  0  0
    3.8420    1.3894    2.2934 H   0  0  0  0  0  0  0  0  0  0  0  0
    4.9495    0.8550    1.0031 H   0  0  0  0  0  0  0  0  0  0  0  0
    2.6721   -0.8798    2.4808 C   0  0  0  0  0  0  0  0  0  0  0  0
    2.0616   -1.7762    2.3684 H   0  0  0  0  0  0  0  0  0  0  0  0
    3.5644   -1.1414    3.0584 H   0  0  0  0  0  0  0  0  0  0  0  0
    2.0954   -0.1475    3.0508 H   0  0  0  0  0  0  0  0  0  0  0  0
    3.8368   -1.3418    0.3016 C   0  0  0  0  0  0  0  0  0  0  0  0
    4.7451   -1.6279    0.8412 H   0  0  0  0  0  0  0  0  0  0  0  0
    3.2523   -2.2449    0.1272 H   0  0  0  0  0  0  0  0  0  0  0  0
    4.1320   -0.9325   -0.6674 H   0  0  0  0  0  0  0  0  0  0  0  0
   -2.8947   -0.4845    2.5311 C   0  0  0  0  0  0  0  0  0  0  0  0
   -3.7296   -0.9140    3.0930 H   0  0  0  0  0  0  0  0  0  0  0  0
   -1.9797   -1.0111    2.8117 H   0  0  0  0  0  0  0  0  0  0  0  0
   -2.7849    0.5630    2.8242 H   0  0  0  0  0  0  0  0  0  0  0  0
   -3.3836   -2.0484    0.6295 C   0  0  0  0  0  0  0  0  0  0  0  0
   -2.5870   -2.7006    0.9908 H   0  0  0  0  0  0  0  0  0  0  0  0
   -4.3250   -2.3970    1.0653 H   0  0  0  0  0  0  0  0  0  0  0  0
   -3.4474   -2.1496   -0.4560 H   0  0  0  0  0  0  0  0  0  0  0  0
    0.4810   -2.8145   -2.0449 C   0  0  0  0  0  0  0  0  0  0  0  0
    1.1089   -3.7184   -2.0935 H   0  0  0  0  0  0  0  0  0  0  0  0
   -0.1753   -2.8363   -2.9209 H   0  0  0  0  0  0  0  0  0  0  0  0
    1.2351   -1.4851   -1.9678 C   0  0  0  0  0  0  0  0  0  0  0  0
    1.2394   -0.9258   -2.9074 H   0  0  0  0  0  0  0  0  0  0  0  0
    2.2701   -1.6122   -1.6509 H   0  0  0  0  0  0  0  0  0  0  0  0
    0.2933   -2.5365    0.4585 C   0  0  0  0  0  0  0  0  0  0  0  0
   -0.2581   -2.7371    1.3780 H   0  0  0  0  0  0  0  0  0  0  0  0
    1.3487   -2.7985    0.5306 H   0  0  0  0  0  0  0  0  0  0  0  0
   -0.3579   -2.7160   -0.7906 C   0  0  0  0  0  0  0  0  0  0  0  0
   -1.3888   -3.0535   -0.8201 H   0  0  0  0  0  0  0  0  0  0  0  0
   -0.9472   -0.7218   -1.7692 H   0  0  0  0  0  0  0  0  0  0  0  0
   -0.0893    1.4490   -0.6057 N   0  0  0  0  0  0  0  0  0  0  0  0
   -2.3977    3.9233   -0.5547 H   0  0  0  0  0  0  0  0  0  0  0  0
    1.8901    4.1843   -0.3796 H   0  0  0  0  0  0  0  0  0  0  0  0
   -0.0046   -0.6089   -0.4498 Os  0  0  0  0  0  0  0  0  0  0  0  0
  1  3  4  0  0  0  0
  1  9  2  0  0  0  0
  1 11  1  0  0  0  0
  2  6  4  0  0  0  0
  2 10  2  0  0  0  0
  2 12  1  0  0  0  0
  3  4  4  0  0  0  0
  3 49  4  0  0  0  0
  4  5  4  0  0  0  0
  4 50  1  0  0  0  0
  5  7  4  0  0  0  0
  5  8  1  0  0  0  0
  6  7  4  0  0  0  0
  6 49  4  0  0  0  0
  7 51  1  0  0  0  0
  9 13  1  0  0  0  0
 10 14  1  0  0  0  0
 11 15  1  0  0  0  0
 12 18  1  0  0  0  0
 13 15  1  0  0  0  0
 13 29  1  0  0  0  0
 13 33  1  0  0  0  0
 14 18  1  0  0  0  0
 14 21  1  0  0  0  0
 14 25  1  0  0  0  0
 15 16  1  0  0  0  0
 15 17  1  0  0  0  0
 18 19  1  0  0  0  0
 18 20  1  0  0  0  0
 21 22  1  0  0  0  0
 21 23  1  0  0  0  0
 21 24  1  0  0  0  0
 25 26  1  0  0  0  0
 25 27  1  0  0  0  0
 25 28  1  0  0  0  0
 29 30  1  0  0  0  0
 29 31  1  0  0  0  0
 29 32  1  0  0  0  0
 33 34  1  0  0  0  0
 33 35  1  0  0  0  0
 33 36  1  0  0  0  0
 37 38  1  0  0  0  0
 37 39  1  0  0  0  0
 37 40  1  0  0  0  0
 37 46  1  0  0  0  0
 40 41  1  0  0  0  0
 40 42  1  0  0  0  0
 40 52  1  0  0  0  0
 43 44  1  0  0  0  0
 43 45  1  0  0  0  0
 43 46  4  0  0  0  0
 43 52  1  0  0  0  0
 46 47  1  0  0  0  0
 48 52  1  0  0  0  0
 49 52  1  0  0  0  0
M  END
