# Supplementary material for: Olefin Coupling Catalyzed by (Pybox)Os Complexes via Osmacyclopentane Intermediates: Comparison with Isoelectronic (Phebox)Ir
Source: JACS Au. 2025 Dec 9;5(12):6220–30. doi: 10.1021/jacsau.5c01197 (PMC12728604; doi:10.1021/jacsau.5c01197)
Supplement: Supplementary file 2 [file au5c01197_si_002.zip › Mol Files PyboxOs/mol-files-PyboxOs/OsPyBox-10-path-A-[1-(1-butene)(C2H4)].mol]

OsPyBox-10-path-A-[1-(1-butene)(C2H4)]

Created by GaussView 6.1.1
 58 61  0  0  0  0  0  0  0  0  0    0
   -2.2331    1.3363   -0.2530 C   0  0  0  0  0  0  0  0  0  0  0  0
    2.3259    1.3000   -0.1475 C   0  0  0  0  0  0  0  0  0  0  0  0
   -1.1236    2.2196   -0.2555 C   0  0  0  0  0  0  0  0  0  0  0  0
   -1.1298    3.5860   -0.4702 C   0  0  0  0  0  0  0  0  0  0  0  0
    0.0793    4.2889   -0.5036 C   0  0  0  0  0  0  0  0  0  0  0  0
    1.2530    2.2170   -0.1737 C   0  0  0  0  0  0  0  0  0  0  0  0
    1.2782    3.5879   -0.3748 C   0  0  0  0  0  0  0  0  0  0  0  0
    0.0854    5.3587   -0.6702 H   0  0  0  0  0  0  0  0  0  0  0  0
   -2.0579    0.0300   -0.1591 N   0  0  0  0  0  0  0  0  0  0  0  0
    2.0611    0.0053   -0.0831 N   0  0  0  0  0  0  0  0  0  0  0  0
   -3.5011    1.7954   -0.3080 O   0  0  0  0  0  0  0  0  0  0  0  0
    3.6286    1.6551   -0.1920 O   0  0  0  0  0  0  0  0  0  0  0  0
   -3.4357   -0.5498   -0.0246 C   0  0  0  0  0  0  0  0  0  0  0  0
    3.3791   -0.6952   -0.1482 C   0  0  0  0  0  0  0  0  0  0  0  0
   -4.3049    0.6228   -0.5023 C   0  0  0  0  0  0  0  0  0  0  0  0
   -5.2298    0.7444    0.0645 H   0  0  0  0  0  0  0  0  0  0  0  0
   -4.5434    0.5428   -1.5709 H   0  0  0  0  0  0  0  0  0  0  0  0
    4.3372    0.4598    0.1835 C   0  0  0  0  0  0  0  0  0  0  0  0
    4.5523    0.5122    1.2591 H   0  0  0  0  0  0  0  0  0  0  0  0
    5.2752    0.4333   -0.3737 H   0  0  0  0  0  0  0  0  0  0  0  0
    3.4879   -1.8141    0.8716 C   0  0  0  0  0  0  0  0  0  0  0  0
    2.7285   -2.5808    0.7108 H   0  0  0  0  0  0  0  0  0  0  0  0
    4.4701   -2.2915    0.8016 H   0  0  0  0  0  0  0  0  0  0  0  0
    3.3664   -1.4297    1.8858 H   0  0  0  0  0  0  0  0  0  0  0  0
    3.6244   -1.1860   -1.5749 C   0  0  0  0  0  0  0  0  0  0  0  0
    4.6250   -1.6217   -1.6574 H   0  0  0  0  0  0  0  0  0  0  0  0
    2.8998   -1.9442   -1.8719 H   0  0  0  0  0  0  0  0  0  0  0  0
    3.5533   -0.3567   -2.2840 H   0  0  0  0  0  0  0  0  0  0  0  0
   -3.7104   -0.8846    1.4372 C   0  0  0  0  0  0  0  0  0  0  0  0
   -4.7412   -1.2337    1.5539 H   0  0  0  0  0  0  0  0  0  0  0  0
   -3.0414   -1.6746    1.7803 H   0  0  0  0  0  0  0  0  0  0  0  0
   -3.5663   -0.0125    2.0799 H   0  0  0  0  0  0  0  0  0  0  0  0
   -3.6766   -1.7647   -0.9006 C   0  0  0  0  0  0  0  0  0  0  0  0
   -3.1366   -2.6382   -0.5336 H   0  0  0  0  0  0  0  0  0  0  0  0
   -4.7433   -2.0119   -0.8948 H   0  0  0  0  0  0  0  0  0  0  0  0
   -3.3786   -1.5750   -1.9343 H   0  0  0  0  0  0  0  0  0  0  0  0
   -0.4361   -2.5642   -1.9567 C   0  0  0  0  0  0  0  0  0  0  0  0
   -0.1053   -3.5414   -2.3411 H   0  0  0  0  0  0  0  0  0  0  0  0
   -1.5048   -2.6744   -1.7706 H   0  0  0  0  0  0  0  0  0  0  0  0
   -0.2086   -1.5046   -3.0255 C   0  0  0  0  0  0  0  0  0  0  0  0
   -0.6102   -0.5373   -2.7036 H   0  0  0  0  0  0  0  0  0  0  0  0
   -0.6829   -1.7715   -3.9748 H   0  0  0  0  0  0  0  0  0  0  0  0
   -0.2407   -2.5716    0.6465 C   0  0  0  0  0  0  0  0  0  0  0  0
   -1.2827   -2.8897    0.7221 H   0  0  0  0  0  0  0  0  0  0  0  0
    0.3914   -3.0393    1.4036 H   0  0  0  0  0  0  0  0  0  0  0  0
    0.2894   -2.3015   -0.6557 C   0  0  0  0  0  0  0  0  0  0  0  0
    0.8584   -1.3553   -3.2207 H   0  0  0  0  0  0  0  0  0  0  0  0
    1.3585   -2.4800   -0.7642 H   0  0  0  0  0  0  0  0  0  0  0  0
    0.0549    1.5229   -0.0432 N   0  0  0  0  0  0  0  0  0  0  0  0
   -2.0783    4.0876   -0.6278 H   0  0  0  0  0  0  0  0  0  0  0  0
    2.2363    4.0899   -0.4579 H   0  0  0  0  0  0  0  0  0  0  0  0
    0.0313   -0.4422    0.3818 Os  0  0  0  0  0  0  0  0  0  0  0  0
    0.7795   -0.4359    2.3696 C   0  0  0  0  0  0  0  0  0  0  0  0
   -0.6460   -0.2910    2.4076 C   0  0  0  0  0  0  0  0  0  0  0  0
    1.4079    0.4381    2.5535 H   0  0  0  0  0  0  0  0  0  0  0  0
    1.2184   -1.3661    2.7263 H   0  0  0  0  0  0  0  0  0  0  0  0
   -1.2434   -1.1088    2.7966 H   0  0  0  0  0  0  0  0  0  0  0  0
   -1.0736    0.6945    2.6018 H   0  0  0  0  0  0  0  0  0  0  0  0
  1  3  4  0  0  0  0
  1  9  2  0  0  0  0
  1 11  1  0  0  0  0
  2  6  4  0  0  0  0
  2 10  4  0  0  0  0
  2 12  1  0  0  0  0
  3  4  2  0  0  0  0
  3 49  1  0  0  0  0
  4  5  4  0  0  0  0
  4 50  1  0  0  0  0
  5  7  4  0  0  0  0
  5  8  1  0  0  0  0
  6  7  2  0  0  0  0
  6 49  1  0  0  0  0
  7 51  1  0  0  0  0
  9 13  1  0  0  0  0
 10 14  1  0  0  0  0
 11 15  1  0  0  0  0
 12 18  1  0  0  0  0
 13 15  1  0  0  0  0
 13 29  1  0  0  0  0
 13 33  1  0  0  0  0
 14 18  1  0  0  0  0
 14 21  1  0  0  0  0
 14 25  1  0  0  0  0
 15 16  1  0  0  0  0
 15 17  1  0  0  0  0
 18 19  1  0  0  0  0
 18 20  1  0  0  0  0
 21 22  1  0  0  0  0
 21 23  1  0  0  0  0
 21 24  1  0  0  0  0
 25 26  1  0  0  0  0
 25 27  1  0  0  0  0
 25 28  1  0  0  0  0
 29 30  1  0  0  0  0
 29 31  1  0  0  0  0
 29 32  1  0  0  0  0
 33 34  1  0  0  0  0
 33 35  1  0  0  0  0
 33 36  1  0  0  0  0
 37 38  1  0  0  0  0
 37 39  1  0  0  0  0
 37 40  1  0  0  0  0
 37 46  1  0  0  0  0
 40 41  1  0  0  0  0
 40 42  1  0  0  0  0
 40 47  1  0  0  0  0
 43 44  1  0  0  0  0
 43 45  1  0  0  0  0
 43 46  4  0  0  0  0
 46 48  1  0  0  0  0
 46 52  1  0  0  0  0
 49 52  1  0  0  0  0
 52 53  1  0  0  0  0
 52 54  1  0  0  0  0
 53 54  4  0  0  0  0
 53 55  1  0  0  0  0
 53 56  1  0  0  0  0
 54 57  1  0  0  0  0
 54 58  1  0  0  0  0
M  END
