# Supplementary material for: Olefin Coupling Catalyzed by (Pybox)Os Complexes via Osmacyclopentane Intermediates: Comparison with Isoelectronic (Phebox)Ir
Source: JACS Au. 2025 Dec 9;5(12):6220–30. doi: 10.1021/jacsau.5c01197 (PMC12728604; doi:10.1021/jacsau.5c01197)
Supplement: Supplementary file 2 [file au5c01197_si_002.zip › Mol Files PyboxOs/mol-files-PyboxOs/0b-free-butadiene.mol]

Free 1-Butene

Created by GaussView 6.1.1
 10  9  0  0  0  0  0  0  0  0  0    0
    0.5981    1.7446    0.0000 C   0  0  0  0  0  0  0  0  0  0  0  0
   -0.3305    2.3081    0.0000 H   0  0  0  0  0  0  0  0  0  0  0  0
    1.5169    2.3186    0.0000 H   0  0  0  0  0  0  0  0  0  0  0  0
    0.5981    0.4077    0.0000 C   0  0  0  0  0  0  0  0  0  0  0  0
    1.5470   -0.1281    0.0000 H   0  0  0  0  0  0  0  0  0  0  0  0
   -0.5981   -0.4077    0.0000 C   0  0  0  0  0  0  0  0  0  0  0  0
   -1.5470    0.1281    0.0000 H   0  0  0  0  0  0  0  0  0  0  0  0
   -0.5981   -1.7446    0.0000 C   0  0  0  0  0  0  0  0  0  0  0  0
    0.3305   -2.3081    0.0000 H   0  0  0  0  0  0  0  0  0  0  0  0
   -1.5169   -2.3186    0.0000 H   0  0  0  0  0  0  0  0  0  0  0  0
  1  2  1  0  0  0  0
  1  3  1  0  0  0  0
  1  4  2  0  0  0  0
  4  5  1  0  0  0  0
  4  6  1  0  0  0  0
  6  7  1  0  0  0  0
  6  8  2  0  0  0  0
  8  9  1  0  0  0  0
  8 10  1  0  0  0  0
M  END
