# Supplementary material for: Olefin Coupling Catalyzed by (Pybox)Os Complexes via Osmacyclopentane Intermediates: Comparison with Isoelectronic (Phebox)Ir
Source: JACS Au. 2025 Dec 9;5(12):6220–30. doi: 10.1021/jacsau.5c01197 (PMC12728604; doi:10.1021/jacsau.5c01197)
Supplement: Supplementary file 2 [file au5c01197_si_002.zip › Mol Files PyboxOs/mol-files-PyboxOs/OsPyBox-03-coupling-prd-metallacyc-[2].mol]

OsPyBox-03-coupling-prd-metallacyc-[2]

Created by GaussView 6.1.1
 52 56  0  0  0  0  0  0  0  0  0    0
    2.2800    1.2411    0.0113 C   0  0  0  0  0  0  0  0  0  0  0  0
   -2.2472    1.2728   -0.0809 C   0  0  0  0  0  0  0  0  0  0  0  0
    1.2042    2.1670    0.1885 C   0  0  0  0  0  0  0  0  0  0  0  0
    1.2337    3.5292    0.4835 C   0  0  0  0  0  0  0  0  0  0  0  0
    0.0251    4.2174    0.5934 C   0  0  0  0  0  0  0  0  0  0  0  0
   -1.1663    2.1822    0.1451 C   0  0  0  0  0  0  0  0  0  0  0  0
   -1.1872    3.5466    0.4347 C   0  0  0  0  0  0  0  0  0  0  0  0
    0.0279    5.2767    0.8224 H   0  0  0  0  0  0  0  0  0  0  0  0
    2.0214   -0.0388   -0.1929 N   0  0  0  0  0  0  0  0  0  0  0  0
   -1.9928   -0.0039   -0.3069 N   0  0  0  0  0  0  0  0  0  0  0  0
    3.5676    1.6273   -0.0652 O   0  0  0  0  0  0  0  0  0  0  0  0
   -3.5330    1.6652   -0.1661 O   0  0  0  0  0  0  0  0  0  0  0  0
    3.3134   -0.6797   -0.5790 C   0  0  0  0  0  0  0  0  0  0  0  0
   -3.2953   -0.6657   -0.5976 C   0  0  0  0  0  0  0  0  0  0  0  0
    4.3273    0.4041   -0.1786 C   0  0  0  0  0  0  0  0  0  0  0  0
    5.1152    0.5693   -0.9160 H   0  0  0  0  0  0  0  0  0  0  0  0
    4.7842    0.1991    0.7967 H   0  0  0  0  0  0  0  0  0  0  0  0
   -4.2380    0.5438   -0.7438 C   0  0  0  0  0  0  0  0  0  0  0  0
   -4.4440    0.7839   -1.7935 H   0  0  0  0  0  0  0  0  0  0  0  0
   -5.1843    0.4332   -0.2105 H   0  0  0  0  0  0  0  0  0  0  0  0
   -3.1817   -1.4808   -1.8739 C   0  0  0  0  0  0  0  0  0  0  0  0
   -2.4225   -2.2574   -1.7543 H   0  0  0  0  0  0  0  0  0  0  0  0
   -4.1330   -1.9646   -2.1139 H   0  0  0  0  0  0  0  0  0  0  0  0
   -2.8951   -0.8488   -2.7184 H   0  0  0  0  0  0  0  0  0  0  0  0
   -3.6769   -1.5424    0.5884 C   0  0  0  0  0  0  0  0  0  0  0  0
   -4.6597   -1.9962    0.4287 H   0  0  0  0  0  0  0  0  0  0  0  0
   -2.9455   -2.3414    0.7208 H   0  0  0  0  0  0  0  0  0  0  0  0
   -3.7131   -0.9565    1.5113 H   0  0  0  0  0  0  0  0  0  0  0  0
    3.2827   -0.9233   -2.0834 C   0  0  0  0  0  0  0  0  0  0  0  0
    4.2035   -1.4085   -2.4203 H   0  0  0  0  0  0  0  0  0  0  0  0
    2.4419   -1.5745   -2.3382 H   0  0  0  0  0  0  0  0  0  0  0  0
    3.1673    0.0158   -2.6317 H   0  0  0  0  0  0  0  0  0  0  0  0
    3.5274   -1.9709    0.1861 C   0  0  0  0  0  0  0  0  0  0  0  0
    2.7655   -2.7056   -0.0805 H   0  0  0  0  0  0  0  0  0  0  0  0
    4.5097   -2.3946   -0.0441 H   0  0  0  0  0  0  0  0  0  0  0  0
    3.4706   -1.7989    1.2636 H   0  0  0  0  0  0  0  0  0  0  0  0
   -0.4202   -1.8705    2.4184 C   0  0  0  0  0  0  0  0  0  0  0  0
   -1.5024   -2.0365    2.3504 H   0  0  0  0  0  0  0  0  0  0  0  0
   -0.1671   -1.9650    3.4848 H   0  0  0  0  0  0  0  0  0  0  0  0
   -0.0896   -0.4707    1.9081 C   0  0  0  0  0  0  0  0  0  0  0  0
    0.8913   -0.1271    2.2747 H   0  0  0  0  0  0  0  0  0  0  0  0
   -0.8325    0.2765    2.2331 H   0  0  0  0  0  0  0  0  0  0  0  0
   -0.0436   -2.6523    0.0872 C   0  0  0  0  0  0  0  0  0  0  0  0
    0.6452   -3.2260   -0.5572 H   0  0  0  0  0  0  0  0  0  0  0  0
   -1.0368   -3.0955   -0.1086 H   0  0  0  0  0  0  0  0  0  0  0  0
    0.2965   -2.9094    1.5645 C   0  0  0  0  0  0  0  0  0  0  0  0
    0.0442   -3.9274    1.8972 H   0  0  0  0  0  0  0  0  0  0  0  0
    1.3772   -2.7990    1.7258 H   0  0  0  0  0  0  0  0  0  0  0  0
    0.0182    1.5046   -0.0094 N   0  0  0  0  0  0  0  0  0  0  0  0
    2.1854    4.0254    0.6317 H   0  0  0  0  0  0  0  0  0  0  0  0
   -2.1367    4.0571    0.5421 H   0  0  0  0  0  0  0  0  0  0  0  0
    0.0023   -0.5055   -0.1633 Os  0  0  0  0  0  0  0  0  0  0  0  0
  1  3  4  0  0  0  0
  1  9  2  0  0  0  0
  1 11  1  0  0  0  0
  2  6  4  0  0  0  0
  2 10  2  0  0  0  0
  2 12  1  0  0  0  0
  3  4  4  0  0  0  0
  3 49  4  0  0  0  0
  4  5  4  0  0  0  0
  4 50  1  0  0  0  0
  5  7  4  0  0  0  0
  5  8  1  0  0  0  0
  6  7  4  0  0  0  0
  6 49  4  0  0  0  0
  7 51  1  0  0  0  0
  9 13  1  0  0  0  0
  9 52  1  0  0  0  0
 10 14  1  0  0  0  0
 10 52  1  0  0  0  0
 11 15  1  0  0  0  0
 12 18  1  0  0  0  0
 13 15  1  0  0  0  0
 13 29  1  0  0  0  0
 13 33  1  0  0  0  0
 14 18  1  0  0  0  0
 14 21  1  0  0  0  0
 14 25  1  0  0  0  0
 15 16  1  0  0  0  0
 15 17  1  0  0  0  0
 18 19  1  0  0  0  0
 18 20  1  0  0  0  0
 21 22  1  0  0  0  0
 21 23  1  0  0  0  0
 21 24  1  0  0  0  0
 25 26  1  0  0  0  0
 25 27  1  0  0  0  0
 25 28  1  0  0  0  0
 29 30  1  0  0  0  0
 29 31  1  0  0  0  0
 29 32  1  0  0  0  0
 33 34  1  0  0  0  0
 33 35  1  0  0  0  0
 33 36  1  0  0  0  0
 37 38  1  0  0  0  0
 37 39  1  0  0  0  0
 37 40  1  0  0  0  0
 37 46  1  0  0  0  0
 40 41  1  0  0  0  0
 40 42  1  0  0  0  0
 40 52  1  0  0  0  0
 43 44  1  0  0  0  0
 43 45  1  0  0  0  0
 43 46  1  0  0  0  0
 46 47  1  0  0  0  0
 46 48  1  0  0  0  0
 49 52  1  0  0  0  0
M  END
