# Supplementary material for: Olefin Coupling Catalyzed by (Pybox)Os Complexes via Osmacyclopentane Intermediates: Comparison with Isoelectronic (Phebox)Ir
Source: JACS Au. 2025 Dec 9;5(12):6220–30. doi: 10.1021/jacsau.5c01197 (PMC12728604; doi:10.1021/jacsau.5c01197)
Supplement: Supplementary file 2 [file au5c01197_si_002.zip › Mol Files PyboxOs/mol-files-PyboxOs/OsPyBox-12-path-B-TS1-BetaMig-frm-metallacyc-[TS2-prime].mol]

OsPyBox-12-path-B-TS1-BetaMig-frm-metallacyc-[TS2-prime]

Created by GaussView 6.1.1
 52 54  0  0  0  0  0  0  0  0  0    0
   -2.2996    1.2392    0.0014 C   0  0  0  0  0  0  0  0  0  0  0  0
    2.1332    1.3944    0.0322 C   0  0  0  0  0  0  0  0  0  0  0  0
   -1.2711    2.1403   -0.3787 C   0  0  0  0  0  0  0  0  0  0  0  0
   -1.3451    3.5240   -0.4462 C   0  0  0  0  0  0  0  0  0  0  0  0
   -0.1717    4.2653   -0.5913 C   0  0  0  0  0  0  0  0  0  0  0  0
    1.0825    2.2200   -0.4338 C   0  0  0  0  0  0  0  0  0  0  0  0
    1.0555    3.6038   -0.5182 C   0  0  0  0  0  0  0  0  0  0  0  0
   -0.2085    5.3463   -0.6484 H   0  0  0  0  0  0  0  0  0  0  0  0
   -1.9789   -0.0065    0.2871 N   0  0  0  0  0  0  0  0  0  0  0  0
    1.8204    0.1648    0.4013 N   0  0  0  0  0  0  0  0  0  0  0  0
   -3.5916    1.5939    0.1617 O   0  0  0  0  0  0  0  0  0  0  0  0
    3.3929    1.8107    0.3034 O   0  0  0  0  0  0  0  0  0  0  0  0
   -3.2020   -0.6465    0.8371 C   0  0  0  0  0  0  0  0  0  0  0  0
    3.0067   -0.4041    1.0926 C   0  0  0  0  0  0  0  0  0  0  0  0
   -4.2906    0.3596    0.4232 C   0  0  0  0  0  0  0  0  0  0  0  0
   -5.0360    0.5528    1.1972 H   0  0  0  0  0  0  0  0  0  0  0  0
   -4.7995    0.0549   -0.4993 H   0  0  0  0  0  0  0  0  0  0  0  0
    3.8760    0.8589    1.2708 C   0  0  0  0  0  0  0  0  0  0  0  0
    3.7532    1.2967    2.2700 H   0  0  0  0  0  0  0  0  0  0  0  0
    4.9374    0.6905    1.0804 H   0  0  0  0  0  0  0  0  0  0  0  0
    2.5982   -1.0011    2.4290 C   0  0  0  0  0  0  0  0  0  0  0  0
    1.9404   -1.8584    2.2808 H   0  0  0  0  0  0  0  0  0  0  0  0
    3.4797   -1.3311    2.9880 H   0  0  0  0  0  0  0  0  0  0  0  0
    2.0602   -0.2658    3.0318 H   0  0  0  0  0  0  0  0  0  0  0  0
    3.7160   -1.4316    0.2166 C   0  0  0  0  0  0  0  0  0  0  0  0
    4.5648   -1.8596    0.7586 H   0  0  0  0  0  0  0  0  0  0  0  0
    3.0422   -2.2428   -0.0623 H   0  0  0  0  0  0  0  0  0  0  0  0
    4.0949   -0.9735   -0.7003 H   0  0  0  0  0  0  0  0  0  0  0  0
   -3.0418   -0.7279    2.3523 C   0  0  0  0  0  0  0  0  0  0  0  0
   -3.9111   -1.2077    2.8122 H   0  0  0  0  0  0  0  0  0  0  0  0
   -2.1496   -1.3060    2.6031 H   0  0  0  0  0  0  0  0  0  0  0  0
   -2.9292    0.2695    2.7853 H   0  0  0  0  0  0  0  0  0  0  0  0
   -3.4432   -2.0181    0.2351 C   0  0  0  0  0  0  0  0  0  0  0  0
   -2.6637   -2.7180    0.5413 H   0  0  0  0  0  0  0  0  0  0  0  0
   -4.4032   -2.4194    0.5737 H   0  0  0  0  0  0  0  0  0  0  0  0
   -3.4576   -1.9706   -0.8566 H   0  0  0  0  0  0  0  0  0  0  0  0
    0.7465   -2.6480   -2.0947 C   0  0  0  0  0  0  0  0  0  0  0  0
    1.5457   -3.3645   -1.8675 H   0  0  0  0  0  0  0  0  0  0  0  0
    0.3474   -2.9224   -3.0780 H   0  0  0  0  0  0  0  0  0  0  0  0
    1.1857   -1.1808   -2.0092 C   0  0  0  0  0  0  0  0  0  0  0  0
    0.8683   -0.6016   -2.8831 H   0  0  0  0  0  0  0  0  0  0  0  0
    2.2637   -1.0509   -1.9036 H   0  0  0  0  0  0  0  0  0  0  0  0
    0.1541   -2.6056    0.3601 C   0  0  0  0  0  0  0  0  0  0  0  0
   -0.5178   -2.9587    1.1459 H   0  0  0  0  0  0  0  0  0  0  0  0
    1.1679   -2.9801    0.5068 H   0  0  0  0  0  0  0  0  0  0  0  0
   -0.3287   -2.6935   -1.0117 C   0  0  0  0  0  0  0  0  0  0  0  0
   -1.2398   -3.2697   -1.2047 H   0  0  0  0  0  0  0  0  0  0  0  0
   -0.9547   -1.5455   -1.3933 H   0  0  0  0  0  0  0  0  0  0  0  0
   -0.0782    1.4640   -0.5568 N   0  0  0  0  0  0  0  0  0  0  0  0
   -2.3096    4.0070   -0.3354 H   0  0  0  0  0  0  0  0  0  0  0  0
    1.9885    4.1540   -0.4615 H   0  0  0  0  0  0  0  0  0  0  0  0
    0.0106   -0.5738   -0.3148 Os  0  0  0  0  0  0  0  0  0  0  0  0
  1  3  4  0  0  0  0
  1  9  2  0  0  0  0
  1 11  1  0  0  0  0
  2  6  4  0  0  0  0
  2 10  2  0  0  0  0
  2 12  1  0  0  0  0
  3  4  4  0  0  0  0
  3 49  1  0  0  0  0
  4  5  4  0  0  0  0
  4 50  1  0  0  0  0
  5  7  4  0  0  0  0
  5  8  1  0  0  0  0
  6  7  4  0  0  0  0
  6 49  1  0  0  0  0
  7 51  1  0  0  0  0
  9 13  1  0  0  0  0
 10 14  1  0  0  0  0
 11 15  1  0  0  0  0
 12 18  1  0  0  0  0
 13 15  1  0  0  0  0
 13 29  1  0  0  0  0
 13 33  1  0  0  0  0
 14 18  1  0  0  0  0
 14 21  1  0  0  0  0
 14 25  1  0  0  0  0
 15 16  1  0  0  0  0
 15 17  1  0  0  0  0
 18 19  1  0  0  0  0
 18 20  1  0  0  0  0
 21 22  1  0  0  0  0
 21 23  1  0  0  0  0
 21 24  1  0  0  0  0
 25 26  1  0  0  0  0
 25 27  1  0  0  0  0
 25 28  1  0  0  0  0
 29 30  1  0  0  0  0
 29 31  1  0  0  0  0
 29 32  1  0  0  0  0
 33 34  1  0  0  0  0
 33 35  1  0  0  0  0
 33 36  1  0  0  0  0
 37 38  1  0  0  0  0
 37 39  1  0  0  0  0
 37 40  1  0  0  0  0
 37 46  1  0  0  0  0
 40 41  1  0  0  0  0
 40 42  1  0  0  0  0
 40 52  1  0  0  0  0
 43 44  1  0  0  0  0
 43 45  1  0  0  0  0
 43 46  1  0  0  0  0
 43 52  1  0  0  0  0
 46 47  1  0  0  0  0
 49 52  1  0  0  0  0
M  END
