# Supplementary material for: Olefin Coupling Catalyzed by (Pybox)Os Complexes via Osmacyclopentane Intermediates: Comparison with Isoelectronic (Phebox)Ir
Source: JACS Au. 2025 Dec 9;5(12):6220–30. doi: 10.1021/jacsau.5c01197 (PMC12728604; doi:10.1021/jacsau.5c01197)
Supplement: Supplementary file 2 [file au5c01197_si_002.zip › Mol Files PyboxOs/mol-files-PyboxOs/OsPyBox-07-path-A-SqrPy-int2-after-Ethene-diss-[3].mol]

OsPyBox-06-path-A-oct-int1-frm-BetaMig-[Kappa2-3-C2H4]

Created by GaussView 6.1.1
 52 52  0  0  0  0  0  0  0  0  0    0
   -2.3210    1.2245    0.0238 C   0  0  0  0  0  0  0  0  0  0  0  0
    2.2196    1.3425   -0.0445 C   0  0  0  0  0  0  0  0  0  0  0  0
   -1.2515    2.1480   -0.2315 C   0  0  0  0  0  0  0  0  0  0  0  0
   -1.3140    3.5254   -0.3299 C   0  0  0  0  0  0  0  0  0  0  0  0
   -0.1254    4.2602   -0.4304 C   0  0  0  0  0  0  0  0  0  0  0  0
    1.1155    2.2077   -0.2719 C   0  0  0  0  0  0  0  0  0  0  0  0
    1.0946    3.5944   -0.3744 C   0  0  0  0  0  0  0  0  0  0  0  0
   -0.1567    5.3395   -0.5119 H   0  0  0  0  0  0  0  0  0  0  0  0
   -2.0603   -0.0431    0.1731 N   0  0  0  0  0  0  0  0  0  0  0  0
    2.0067    0.0537    0.1298 N   0  0  0  0  0  0  0  0  0  0  0  0
   -3.5873    1.6247    0.2193 O   0  0  0  0  0  0  0  0  0  0  0  0
    3.4804    1.7845    0.1376 O   0  0  0  0  0  0  0  0  0  0  0  0
   -3.3025   -0.7174    0.6179 C   0  0  0  0  0  0  0  0  0  0  0  0
    3.2794   -0.5144    0.6639 C   0  0  0  0  0  0  0  0  0  0  0  0
   -4.3436    0.4171    0.4787 C   0  0  0  0  0  0  0  0  0  0  0  0
   -4.9333    0.5846    1.3827 H   0  0  0  0  0  0  0  0  0  0  0  0
   -5.0215    0.2621   -0.3668 H   0  0  0  0  0  0  0  0  0  0  0  0
    4.2739    0.5853    0.2716 C   0  0  0  0  0  0  0  0  0  0  0  0
    5.0455    0.7764    1.0191 H   0  0  0  0  0  0  0  0  0  0  0  0
    4.7476    0.3799   -0.6968 H   0  0  0  0  0  0  0  0  0  0  0  0
    3.1304   -0.6456    2.1762 C   0  0  0  0  0  0  0  0  0  0  0  0
    2.2859   -1.2972    2.4094 H   0  0  0  0  0  0  0  0  0  0  0  0
    4.0381   -1.0689    2.6168 H   0  0  0  0  0  0  0  0  0  0  0  0
    2.9413    0.3276    2.6372 H   0  0  0  0  0  0  0  0  0  0  0  0
    3.6213   -1.8469    0.0310 C   0  0  0  0  0  0  0  0  0  0  0  0
    4.6192   -2.1682    0.3444 H   0  0  0  0  0  0  0  0  0  0  0  0
    2.9078   -2.6098    0.3434 H   0  0  0  0  0  0  0  0  0  0  0  0
    3.6071   -1.7850   -1.0597 H   0  0  0  0  0  0  0  0  0  0  0  0
   -3.1061   -1.1666    2.0609 C   0  0  0  0  0  0  0  0  0  0  0  0
   -4.0055   -1.6644    2.4355 H   0  0  0  0  0  0  0  0  0  0  0  0
   -2.2653   -1.8609    2.1218 H   0  0  0  0  0  0  0  0  0  0  0  0
   -2.8831   -0.3143    2.7080 H   0  0  0  0  0  0  0  0  0  0  0  0
   -3.6311   -1.8982   -0.2817 C   0  0  0  0  0  0  0  0  0  0  0  0
   -2.8328   -2.6417   -0.2409 H   0  0  0  0  0  0  0  0  0  0  0  0
   -4.5607   -2.3751    0.0432 H   0  0  0  0  0  0  0  0  0  0  0  0
   -3.7550   -1.5806   -1.3198 H   0  0  0  0  0  0  0  0  0  0  0  0
    0.1091   -2.7219    0.1339 C   0  0  0  0  0  0  0  0  0  0  0  0
    0.0044   -0.6815    1.5924 H   0  0  0  0  0  0  0  0  0  0  0  0
   -0.0523    1.4657   -0.2569 N   0  0  0  0  0  0  0  0  0  0  0  0
   -2.2807    4.0159   -0.3058 H   0  0  0  0  0  0  0  0  0  0  0  0
    2.0339    4.1363   -0.3874 H   0  0  0  0  0  0  0  0  0  0  0  0
    0.0114   -0.5401   -0.0601 Os  0  0  0  0  0  0  0  0  0  0  0  0
    0.7685   -3.0830    0.9315 H   0  0  0  0  0  0  0  0  0  0  0  0
    0.6783   -3.0128   -1.2635 C   0  0  0  0  0  0  0  0  0  0  0  0
    1.7069   -3.3822   -1.2328 H   0  0  0  0  0  0  0  0  0  0  0  0
    0.1126   -3.7489   -1.8551 H   0  0  0  0  0  0  0  0  0  0  0  0
    0.6116   -1.6314   -1.8799 C   0  0  0  0  0  0  0  0  0  0  0  0
    1.4703   -1.1921   -2.3880 H   0  0  0  0  0  0  0  0  0  0  0  0
   -0.6786   -1.1039   -2.0835 C   0  0  0  0  0  0  0  0  0  0  0  0
   -1.5334   -1.7728   -2.0363 H   0  0  0  0  0  0  0  0  0  0  0  0
   -0.8308   -0.2125   -2.6895 H   0  0  0  0  0  0  0  0  0  0  0  0
   -0.8558   -3.2221    0.2963 H   0  0  0  0  0  0  0  0  0  0  0  0
  1  3  4  0  0  0  0
  1  9  2  0  0  0  0
  1 11  4  0  0  0  0
  2  6  4  0  0  0  0
  2 10  2  0  0  0  0
  2 12  1  0  0  0  0
  3  4  2  0  0  0  0
  3 39  4  0  0  0  0
  4  5  4  0  0  0  0
  4 40  1  0  0  0  0
  5  7  4  0  0  0  0
  5  8  1  0  0  0  0
  6  7  4  0  0  0  0
  6 39  1  0  0  0  0
  7 41  1  0  0  0  0
  9 13  1  0  0  0  0
 10 14  1  0  0  0  0
 11 15  1  0  0  0  0
 12 18  1  0  0  0  0
 13 15  1  0  0  0  0
 13 29  1  0  0  0  0
 13 33  1  0  0  0  0
 14 18  1  0  0  0  0
 14 21  1  0  0  0  0
 14 25  1  0  0  0  0
 15 16  1  0  0  0  0
 15 17  1  0  0  0  0
 18 19  1  0  0  0  0
 18 20  1  0  0  0  0
 21 22  1  0  0  0  0
 21 23  1  0  0  0  0
 21 24  1  0  0  0  0
 25 26  1  0  0  0  0
 25 27  1  0  0  0  0
 25 28  1  0  0  0  0
 29 30  1  0  0  0  0
 29 31  1  0  0  0  0
 29 32  1  0  0  0  0
 33 34  1  0  0  0  0
 33 35  1  0  0  0  0
 33 36  1  0  0  0  0
 37 43  1  0  0  0  0
 37 44  1  0  0  0  0
 37 52  1  0  0  0  0
 39 42  1  0  0  0  0
 44 45  1  0  0  0  0
 44 46  1  0  0  0  0
 44 47  1  0  0  0  0
 47 48  1  0  0  0  0
 47 49  4  0  0  0  0
 49 50  1  0  0  0  0
 49 51  1  0  0  0  0
M  END
