# Supplementary material for: Olefin Coupling Catalyzed by (Pybox)Os Complexes via Osmacyclopentane Intermediates: Comparison with Isoelectronic (Phebox)Ir
Source: JACS Au. 2025 Dec 9;5(12):6220–30. doi: 10.1021/jacsau.5c01197 (PMC12728604; doi:10.1021/jacsau.5c01197)
Supplement: Supplementary file 2 [file au5c01197_si_002.zip › Mol Files PyboxOs/mol-files-PyboxOs/OsPyBox-00-3coord-fragment.mol]

OsPyBox-00-3coord-fragment

Created by GaussView 6.1.1
 40 44  0  0  0  0  0  0  0  0  0    0
    0.5939    2.1910   -0.9716 C   0  0  0  0  0  0  0  0  0  0  0  0
   -0.5939   -2.1910   -0.9716 C   0  0  0  0  0  0  0  0  0  0  0  0
    0.3154    1.1542   -1.8935 C   0  0  0  0  0  0  0  0  0  0  0  0
    0.3170    1.1640   -3.2887 C   0  0  0  0  0  0  0  0  0  0  0  0
    0.0000   -0.0000   -3.9842 C   0  0  0  0  0  0  0  0  0  0  0  0
   -0.3154   -1.1542   -1.8935 C   0  0  0  0  0  0  0  0  0  0  0  0
   -0.3170   -1.1640   -3.2887 C   0  0  0  0  0  0  0  0  0  0  0  0
    0.0000   -0.0000   -5.0678 H   0  0  0  0  0  0  0  0  0  0  0  0
    0.5139    1.9220    0.3216 N   0  0  0  0  0  0  0  0  0  0  0  0
   -0.5139   -1.9220    0.3216 N   0  0  0  0  0  0  0  0  0  0  0  0
    0.9506    3.4477   -1.3109 O   0  0  0  0  0  0  0  0  0  0  0  0
   -0.9506   -3.4477   -1.3109 O   0  0  0  0  0  0  0  0  0  0  0  0
    0.9469    3.1490    1.0427 C   0  0  0  0  0  0  0  0  0  0  0  0
   -0.9469   -3.1490    1.0427 C   0  0  0  0  0  0  0  0  0  0  0  0
    0.8752    4.1967   -0.0790 C   0  0  0  0  0  0  0  0  0  0  0  0
    1.6985    4.9131   -0.0722 H   0  0  0  0  0  0  0  0  0  0  0  0
   -0.0777    4.7403   -0.0690 H   0  0  0  0  0  0  0  0  0  0  0  0
   -0.8752   -4.1967   -0.0790 C   0  0  0  0  0  0  0  0  0  0  0  0
    0.0777   -4.7403   -0.0690 H   0  0  0  0  0  0  0  0  0  0  0  0
   -1.6985   -4.9131   -0.0722 H   0  0  0  0  0  0  0  0  0  0  0  0
    0.0000   -3.4473    2.1893 C   0  0  0  0  0  0  0  0  0  0  0  0
   -0.0288   -2.6370    2.9236 H   0  0  0  0  0  0  0  0  0  0  0  0
   -0.2807   -4.3730    2.7000 H   0  0  0  0  0  0  0  0  0  0  0  0
    1.0287   -3.5405    1.8343 H   0  0  0  0  0  0  0  0  0  0  0  0
   -2.3738   -2.9323    1.5341 C   0  0  0  0  0  0  0  0  0  0  0  0
   -2.7292   -3.7998    2.0982 H   0  0  0  0  0  0  0  0  0  0  0  0
   -2.4193   -2.0530    2.1818 H   0  0  0  0  0  0  0  0  0  0  0  0
   -3.0526   -2.7617    0.6946 H   0  0  0  0  0  0  0  0  0  0  0  0
    2.3738    2.9323    1.5341 C   0  0  0  0  0  0  0  0  0  0  0  0
    2.7292    3.7998    2.0982 H   0  0  0  0  0  0  0  0  0  0  0  0
    2.4193    2.0530    2.1818 H   0  0  0  0  0  0  0  0  0  0  0  0
    3.0526    2.7617    0.6946 H   0  0  0  0  0  0  0  0  0  0  0  0
   -0.0000    3.4473    2.1893 C   0  0  0  0  0  0  0  0  0  0  0  0
    0.0288    2.6370    2.9236 H   0  0  0  0  0  0  0  0  0  0  0  0
    0.2807    4.3730    2.7000 H   0  0  0  0  0  0  0  0  0  0  0  0
   -1.0287    3.5405    1.8343 H   0  0  0  0  0  0  0  0  0  0  0  0
    0.0000   -0.0000   -1.1805 N   0  0  0  0  0  0  0  0  0  0  0  0
    0.5680    2.0854   -3.7999 H   0  0  0  0  0  0  0  0  0  0  0  0
   -0.5680   -2.0854   -3.7999 H   0  0  0  0  0  0  0  0  0  0  0  0
   -0.0000    0.0000    0.7148 Os  0  0  0  0  0  0  0  0  0  0  0  0
  1  3  4  0  0  0  0
  1  9  4  0  0  0  0
  1 11  1  0  0  0  0
  2  6  4  0  0  0  0
  2 10  4  0  0  0  0
  2 12  1  0  0  0  0
  3  4  4  0  0  0  0
  3 37  1  0  0  0  0
  4  5  4  0  0  0  0
  4 38  1  0  0  0  0
  5  7  4  0  0  0  0
  5  8  1  0  0  0  0
  6  7  4  0  0  0  0
  6 37  1  0  0  0  0
  7 39  1  0  0  0  0
  9 13  1  0  0  0  0
  9 40  1  0  0  0  0
 10 14  1  0  0  0  0
 10 40  1  0  0  0  0
 11 15  1  0  0  0  0
 12 18  1  0  0  0  0
 13 15  1  0  0  0  0
 13 29  1  0  0  0  0
 13 33  1  0  0  0  0
 14 18  1  0  0  0  0
 14 21  1  0  0  0  0
 14 25  1  0  0  0  0
 15 16  1  0  0  0  0
 15 17  1  0  0  0  0
 18 19  1  0  0  0  0
 18 20  1  0  0  0  0
 21 22  1  0  0  0  0
 21 23  1  0  0  0  0
 21 24  1  0  0  0  0
 25 26  1  0  0  0  0
 25 27  1  0  0  0  0
 25 28  1  0  0  0  0
 29 30  1  0  0  0  0
 29 31  1  0  0  0  0
 29 32  1  0  0  0  0
 33 34  1  0  0  0  0
 33 35  1  0  0  0  0
 33 36  1  0  0  0  0
 37 40  1  0  0  0  0
M  END
