# Supplementary material for: Olefin Coupling Catalyzed by (Pybox)Os Complexes via Osmacyclopentane Intermediates: Comparison with Isoelectronic (Phebox)Ir
Source: JACS Au. 2025 Dec 9;5(12):6220–30. doi: 10.1021/jacsau.5c01197 (PMC12728604; doi:10.1021/jacsau.5c01197)
Supplement: Supplementary file 2 [file au5c01197_si_002.zip › Mol Files PyboxOs/mol-files-PyboxOs/OsPyBox-01-bis-C2H2-[1-(C2H4)2].mol]

OsPyBox-01-bis-C2H2-[1-(C2H4)2]

Created by GaussView 6.1.1
 52 55  0  0  0  0  0  0  0  0  0    0
    2.2966    1.2008   -0.1028 C   0  0  0  0  0  0  0  0  0  0  0  0
   -2.2459    1.2427   -0.2554 C   0  0  0  0  0  0  0  0  0  0  0  0
    1.2273    2.1221    0.0207 C   0  0  0  0  0  0  0  0  0  0  0  0
    1.2511    3.5070    0.0376 C   0  0  0  0  0  0  0  0  0  0  0  0
    0.0484    4.2169    0.0078 C   0  0  0  0  0  0  0  0  0  0  0  0
   -1.1583    2.1383   -0.0814 C   0  0  0  0  0  0  0  0  0  0  0  0
   -1.1623    3.5227   -0.0820 C   0  0  0  0  0  0  0  0  0  0  0  0
    0.0554    5.2997    0.0111 H   0  0  0  0  0  0  0  0  0  0  0  0
    2.0206   -0.0847   -0.2395 N   0  0  0  0  0  0  0  0  0  0  0  0
   -2.0181   -0.0565   -0.3323 N   0  0  0  0  0  0  0  0  0  0  0  0
    3.6037    1.5428   -0.1155 O   0  0  0  0  0  0  0  0  0  0  0  0
   -3.5300    1.6447   -0.3586 O   0  0  0  0  0  0  0  0  0  0  0  0
    3.3187   -0.7721   -0.4831 C   0  0  0  0  0  0  0  0  0  0  0  0
   -3.3514   -0.7156   -0.4227 C   0  0  0  0  0  0  0  0  0  0  0  0
    4.3021    0.2883    0.0306 C   0  0  0  0  0  0  0  0  0  0  0  0
    5.2302    0.3517   -0.5399 H   0  0  0  0  0  0  0  0  0  0  0  0
    4.5337    0.1475    1.0947 H   0  0  0  0  0  0  0  0  0  0  0  0
   -4.2424    0.4757   -0.8084 C   0  0  0  0  0  0  0  0  0  0  0  0
   -4.3722    0.5530   -1.8955 H   0  0  0  0  0  0  0  0  0  0  0  0
   -5.2218    0.4707   -0.3272 H   0  0  0  0  0  0  0  0  0  0  0  0
   -3.3743   -1.8024   -1.4826 C   0  0  0  0  0  0  0  0  0  0  0  0
   -2.7636   -2.6553   -1.1811 H   0  0  0  0  0  0  0  0  0  0  0  0
   -4.3971   -2.1618   -1.6328 H   0  0  0  0  0  0  0  0  0  0  0  0
   -2.9981   -1.4288   -2.4376 H   0  0  0  0  0  0  0  0  0  0  0  0
   -3.7352   -1.2760    0.9430 C   0  0  0  0  0  0  0  0  0  0  0  0
   -4.7369   -1.7149    0.9036 H   0  0  0  0  0  0  0  0  0  0  0  0
   -3.0319   -2.0520    1.2481 H   0  0  0  0  0  0  0  0  0  0  0  0
   -3.7304   -0.4938    1.7065 H   0  0  0  0  0  0  0  0  0  0  0  0
    3.4919   -0.9813   -1.9864 C   0  0  0  0  0  0  0  0  0  0  0  0
    4.4504   -1.4653   -2.1975 H   0  0  0  0  0  0  0  0  0  0  0  0
    2.6953   -1.6068   -2.3906 H   0  0  0  0  0  0  0  0  0  0  0  0
    3.4682   -0.0242   -2.5140 H   0  0  0  0  0  0  0  0  0  0  0  0
    3.4117   -2.0740    0.2874 C   0  0  0  0  0  0  0  0  0  0  0  0
    2.6589   -2.7848   -0.0584 H   0  0  0  0  0  0  0  0  0  0  0  0
    4.3963   -2.5309    0.1493 H   0  0  0  0  0  0  0  0  0  0  0  0
    3.2534   -1.9082    1.3549 H   0  0  0  0  0  0  0  0  0  0  0  0
    0.7249   -0.7041    2.1776 C   0  0  0  0  0  0  0  0  0  0  0  0
    1.3098    0.1801    2.4408 H   0  0  0  0  0  0  0  0  0  0  0  0
   -0.7072   -0.6235    2.1993 C   0  0  0  0  0  0  0  0  0  0  0  0
   -1.1806    0.3220    2.4715 H   0  0  0  0  0  0  0  0  0  0  0  0
   -1.2794   -1.4968    2.4959 H   0  0  0  0  0  0  0  0  0  0  0  0
    0.0737   -2.2665   -1.0983 C   0  0  0  0  0  0  0  0  0  0  0  0
    1.0542   -2.4522   -1.5339 H   0  0  0  0  0  0  0  0  0  0  0  0
   -0.7143   -2.3024   -1.8489 H   0  0  0  0  0  0  0  0  0  0  0  0
   -0.1849   -2.7214    0.2388 C   0  0  0  0  0  0  0  0  0  0  0  0
    0.5934   -3.2622    0.7787 H   0  0  0  0  0  0  0  0  0  0  0  0
    0.0256    1.4253    0.0325 N   0  0  0  0  0  0  0  0  0  0  0  0
   -0.0012   -0.5720    0.1819 Os  0  0  0  0  0  0  0  0  0  0  0  0
   -2.1064    4.0488   -0.1720 H   0  0  0  0  0  0  0  0  0  0  0  0
    2.2066    4.0206    0.0428 H   0  0  0  0  0  0  0  0  0  0  0  0
    1.2035   -1.6401    2.4559 H   0  0  0  0  0  0  0  0  0  0  0  0
   -1.1814   -3.0966    0.4796 H   0  0  0  0  0  0  0  0  0  0  0  0
  1  3  4  0  0  0  0
  1  9  2  0  0  0  0
  1 11  1  0  0  0  0
  2  6  4  0  0  0  0
  2 10  2  0  0  0  0
  2 12  1  0  0  0  0
  3  4  2  0  0  0  0
  3 47  1  0  0  0  0
  4  5  4  0  0  0  0
  4 50  1  0  0  0  0
  5  7  4  0  0  0  0
  5  8  1  0  0  0  0
  6  7  2  0  0  0  0
  6 47  1  0  0  0  0
  7 49  1  0  0  0  0
  9 13  1  0  0  0  0
 10 14  1  0  0  0  0
 11 15  1  0  0  0  0
 12 18  1  0  0  0  0
 13 15  1  0  0  0  0
 13 29  1  0  0  0  0
 13 33  1  0  0  0  0
 14 18  1  0  0  0  0
 14 21  1  0  0  0  0
 14 25  1  0  0  0  0
 15 16  1  0  0  0  0
 15 17  1  0  0  0  0
 18 19  1  0  0  0  0
 18 20  1  0  0  0  0
 21 22  1  0  0  0  0
 21 23  1  0  0  0  0
 21 24  1  0  0  0  0
 25 26  1  0  0  0  0
 25 27  1  0  0  0  0
 25 28  1  0  0  0  0
 29 30  1  0  0  0  0
 29 31  1  0  0  0  0
 29 32  1  0  0  0  0
 33 34  1  0  0  0  0
 33 35  1  0  0  0  0
 33 36  1  0  0  0  0
 37 38  1  0  0  0  0
 37 39  4  0  0  0  0
 37 48  1  0  0  0  0
 37 51  1  0  0  0  0
 39 40  1  0  0  0  0
 39 41  1  0  0  0  0
 39 48  1  0  0  0  0
 42 43  1  0  0  0  0
 42 44  1  0  0  0  0
 42 45  4  0  0  0  0
 42 48  1  0  0  0  0
 45 46  1  0  0  0  0
 45 52  1  0  0  0  0
 47 48  1  0  0  0  0
M  END
