# Supplementary material for: Olefin Coupling Catalyzed by (Pybox)Os Complexes via Osmacyclopentane Intermediates: Comparison with Isoelectronic (Phebox)Ir
Source: JACS Au. 2025 Dec 9;5(12):6220–30. doi: 10.1021/jacsau.5c01197 (PMC12728604; doi:10.1021/jacsau.5c01197)
Supplement: Supplementary file 2 [file au5c01197_si_002.zip › Mol Files PyboxOs/mol-files-PyboxOs/OsPyBox-08-path-A-RedEl-Kappa3-LOW-[TS3].mol]

OsPyBox-08-path-A-RedEl-Kappa3-LOW-[TS3]

Created by GaussView 6.1.1
 52 54  0  0  0  0  0  0  0  0  0    0
   -2.3174    1.1942    0.0457 C   0  0  0  0  0  0  0  0  0  0  0  0
    2.1980    1.3517    0.0379 C   0  0  0  0  0  0  0  0  0  0  0  0
   -1.2815    2.1015   -0.2844 C   0  0  0  0  0  0  0  0  0  0  0  0
   -1.3442    3.4731   -0.4464 C   0  0  0  0  0  0  0  0  0  0  0  0
   -0.1601    4.2106   -0.5667 C   0  0  0  0  0  0  0  0  0  0  0  0
    1.1076    2.1843   -0.2844 C   0  0  0  0  0  0  0  0  0  0  0  0
    1.0689    3.5608   -0.4448 C   0  0  0  0  0  0  0  0  0  0  0  0
   -0.1984    5.2861   -0.6871 H   0  0  0  0  0  0  0  0  0  0  0  0
   -1.9974   -0.0567    0.3247 N   0  0  0  0  0  0  0  0  0  0  0  0
    1.9672    0.0664    0.2844 N   0  0  0  0  0  0  0  0  0  0  0  0
   -3.6207    1.5300    0.1743 O   0  0  0  0  0  0  0  0  0  0  0  0
    3.4659    1.7858    0.2268 O   0  0  0  0  0  0  0  0  0  0  0  0
   -3.2277   -0.7020    0.8497 C   0  0  0  0  0  0  0  0  0  0  0  0
    3.2193   -0.4677    0.8885 C   0  0  0  0  0  0  0  0  0  0  0  0
   -4.3029    0.2710    0.3449 C   0  0  0  0  0  0  0  0  0  0  0  0
   -5.1275    0.4273    1.0426 H   0  0  0  0  0  0  0  0  0  0  0  0
   -4.7033   -0.0387   -0.6293 H   0  0  0  0  0  0  0  0  0  0  0  0
    4.2352    0.5860    0.4297 C   0  0  0  0  0  0  0  0  0  0  0  0
    5.0134    0.8058    1.1630 H   0  0  0  0  0  0  0  0  0  0  0  0
    4.7023    0.3066   -0.5240 H   0  0  0  0  0  0  0  0  0  0  0  0
    3.0467   -0.4627    2.4057 C   0  0  0  0  0  0  0  0  0  0  0  0
    2.2021   -1.0949    2.6887 H   0  0  0  0  0  0  0  0  0  0  0  0
    3.9470   -0.8383    2.9020 H   0  0  0  0  0  0  0  0  0  0  0  0
    2.8478    0.5482    2.7709 H   0  0  0  0  0  0  0  0  0  0  0  0
    3.5680   -1.8504    0.3835 C   0  0  0  0  0  0  0  0  0  0  0  0
    4.5142   -2.1873    0.8172 H   0  0  0  0  0  0  0  0  0  0  0  0
    2.7948   -2.5680    0.6664 H   0  0  0  0  0  0  0  0  0  0  0  0
    3.6674   -1.8581   -0.7041 H   0  0  0  0  0  0  0  0  0  0  0  0
   -3.1444   -0.7097    2.3742 C   0  0  0  0  0  0  0  0  0  0  0  0
   -4.0288   -1.1845    2.8105 H   0  0  0  0  0  0  0  0  0  0  0  0
   -2.2583   -1.2597    2.6982 H   0  0  0  0  0  0  0  0  0  0  0  0
   -3.0717    0.3086    2.7651 H   0  0  0  0  0  0  0  0  0  0  0  0
   -3.4217   -2.1031    0.3059 C   0  0  0  0  0  0  0  0  0  0  0  0
   -2.6549   -2.7746    0.6955 H   0  0  0  0  0  0  0  0  0  0  0  0
   -4.3961   -2.4977    0.6094 H   0  0  0  0  0  0  0  0  0  0  0  0
   -3.3693   -2.1154   -0.7850 H   0  0  0  0  0  0  0  0  0  0  0  0
    0.1008   -2.8730   -0.2583 C   0  0  0  0  0  0  0  0  0  0  0  0
    0.0993   -1.8763    0.8476 H   0  0  0  0  0  0  0  0  0  0  0  0
   -0.0636    1.4304   -0.3082 N   0  0  0  0  0  0  0  0  0  0  0  0
   -2.3125    3.9617   -0.4359 H   0  0  0  0  0  0  0  0  0  0  0  0
    1.9999    4.1174   -0.4362 H   0  0  0  0  0  0  0  0  0  0  0  0
    0.0079   -0.5602   -0.1745 Os  0  0  0  0  0  0  0  0  0  0  0  0
    0.5501   -3.5620    0.4669 H   0  0  0  0  0  0  0  0  0  0  0  0
    0.8989   -2.8260   -1.5708 C   0  0  0  0  0  0  0  0  0  0  0  0
    1.9620   -2.9773   -1.3774 H   0  0  0  0  0  0  0  0  0  0  0  0
    0.6051   -3.6103   -2.2910 H   0  0  0  0  0  0  0  0  0  0  0  0
    0.6289   -1.4168   -2.0198 C   0  0  0  0  0  0  0  0  0  0  0  0
    1.3639   -0.8731   -2.6151 H   0  0  0  0  0  0  0  0  0  0  0  0
   -0.7659   -1.0599   -2.0800 C   0  0  0  0  0  0  0  0  0  0  0  0
   -1.5107   -1.8561   -2.1131 H   0  0  0  0  0  0  0  0  0  0  0  0
   -1.0566   -0.1731   -2.6431 H   0  0  0  0  0  0  0  0  0  0  0  0
   -0.9231   -3.2171   -0.4162 H   0  0  0  0  0  0  0  0  0  0  0  0
  1  3  4  0  0  0  0
  1  9  2  0  0  0  0
  1 11  1  0  0  0  0
  2  6  4  0  0  0  0
  2 10  4  0  0  0  0
  2 12  1  0  0  0  0
  3  4  2  0  0  0  0
  3 39  1  0  0  0  0
  4  5  4  0  0  0  0
  4 40  1  0  0  0  0
  5  7  4  0  0  0  0
  5  8  1  0  0  0  0
  6  7  4  0  0  0  0
  6 39  1  0  0  0  0
  7 41  1  0  0  0  0
  9 13  1  0  0  0  0
 10 14  1  0  0  0  0
 11 15  1  0  0  0  0
 12 18  1  0  0  0  0
 13 15  1  0  0  0  0
 13 29  1  0  0  0  0
 13 33  1  0  0  0  0
 14 18  1  0  0  0  0
 14 21  1  0  0  0  0
 14 25  1  0  0  0  0
 15 16  1  0  0  0  0
 15 17  1  0  0  0  0
 18 19  1  0  0  0  0
 18 20  1  0  0  0  0
 21 22  1  0  0  0  0
 21 23  1  0  0  0  0
 21 24  1  0  0  0  0
 25 26  1  0  0  0  0
 25 27  1  0  0  0  0
 25 28  1  0  0  0  0
 29 30  1  0  0  0  0
 29 31  1  0  0  0  0
 29 32  1  0  0  0  0
 33 34  1  0  0  0  0
 33 35  1  0  0  0  0
 33 36  1  0  0  0  0
 37 43  1  0  0  0  0
 37 44  1  0  0  0  0
 37 52  1  0  0  0  0
 39 42  1  0  0  0  0
 42 47  1  0  0  0  0
 42 49  1  0  0  0  0
 44 45  1  0  0  0  0
 44 46  1  0  0  0  0
 44 47  1  0  0  0  0
 47 48  1  0  0  0  0
 47 49  4  0  0  0  0
 49 50  1  0  0  0  0
 49 51  1  0  0  0  0
M  END
