# Supplementary material for: Olefin Coupling Catalyzed by (Pybox)Os Complexes via Osmacyclopentane Intermediates: Comparison with Isoelectronic (Phebox)Ir
Source: JACS Au. 2025 Dec 9;5(12):6220–30. doi: 10.1021/jacsau.5c01197 (PMC12728604; doi:10.1021/jacsau.5c01197)
Supplement: Supplementary file 2 [file au5c01197_si_002.zip › Mol Files PyboxOs/mol-files-PyboxOs/OsPyBox-06-path-A-oct-int1-frm-BetaMig-[Kappa2-3-C2H4].mol]

OsPyBox-06-path-A-oct-int1-frm-BetaMig-[Kappa2-3-C2H4]

Created by GaussView 6.1.1
 58 57  0  0  0  0  0  0  0  0  0    0
   -2.1697    1.5879    0.0739 C   0  0  0  0  0  0  0  0  0  0  0  0
    2.5452    1.0246   -0.2396 C   0  0  0  0  0  0  0  0  0  0  0  0
   -0.9142    2.2459   -0.0806 C   0  0  0  0  0  0  0  0  0  0  0  0
   -0.7742    3.6319   -0.1766 C   0  0  0  0  0  0  0  0  0  0  0  0
    0.4865    4.1679   -0.3324 C   0  0  0  0  0  0  0  0  0  0  0  0
    1.3726    1.9288   -0.2780 C   0  0  0  0  0  0  0  0  0  0  0  0
    1.5762    3.2961   -0.3757 C   0  0  0  0  0  0  0  0  0  0  0  0
    0.6318    5.2392   -0.4063 H   0  0  0  0  0  0  0  0  0  0  0  0
   -2.2401    0.2892    0.1300 N   0  0  0  0  0  0  0  0  0  0  0  0
    3.2746    0.8655    0.7868 N   0  0  0  0  0  0  0  0  0  0  0  0
   -3.3247    2.2900    0.1163 O   0  0  0  0  0  0  0  0  0  0  0  0
    2.8333    0.3693   -1.3875 O   0  0  0  0  0  0  0  0  0  0  0  0
   -3.6932   -0.0444    0.1126 C   0  0  0  0  0  0  0  0  0  0  0  0
    4.2813   -0.1562    0.4194 C   0  0  0  0  0  0  0  0  0  0  0  0
   -4.3199    1.3120    0.4776 C   0  0  0  0  0  0  0  0  0  0  0  0
   -4.5102    1.4011    1.5544 H   0  0  0  0  0  0  0  0  0  0  0  0
   -5.2344    1.5398   -0.0723 H   0  0  0  0  0  0  0  0  0  0  0  0
    3.8906   -0.5447   -1.0287 C   0  0  0  0  0  0  0  0  0  0  0  0
    4.6984   -0.4267   -1.7556 H   0  0  0  0  0  0  0  0  0  0  0  0
    3.4850   -1.5601   -1.0984 H   0  0  0  0  0  0  0  0  0  0  0  0
    5.6687    0.4677    0.4971 C   0  0  0  0  0  0  0  0  0  0  0  0
    5.8636    0.8389    1.5055 H   0  0  0  0  0  0  0  0  0  0  0  0
    6.4418   -0.2645    0.2451 H   0  0  0  0  0  0  0  0  0  0  0  0
    5.7579    1.3091   -0.1957 H   0  0  0  0  0  0  0  0  0  0  0  0
    4.1480   -1.3357    1.3737 C   0  0  0  0  0  0  0  0  0  0  0  0
    4.8507   -2.1318    1.1079 H   0  0  0  0  0  0  0  0  0  0  0  0
    4.3544   -1.0244    2.4002 H   0  0  0  0  0  0  0  0  0  0  0  0
    3.1336   -1.7440    1.3367 H   0  0  0  0  0  0  0  0  0  0  0  0
   -4.0360   -1.1165    1.1277 C   0  0  0  0  0  0  0  0  0  0  0  0
   -5.1164   -1.2879    1.1464 H   0  0  0  0  0  0  0  0  0  0  0  0
   -3.5453   -2.0575    0.8793 H   0  0  0  0  0  0  0  0  0  0  0  0
   -3.7206   -0.8190    2.1308 H   0  0  0  0  0  0  0  0  0  0  0  0
   -4.0709   -0.4546   -1.3079 C   0  0  0  0  0  0  0  0  0  0  0  0
   -3.5118   -1.3364   -1.6204 H   0  0  0  0  0  0  0  0  0  0  0  0
   -5.1391   -0.6838   -1.3651 H   0  0  0  0  0  0  0  0  0  0  0  0
   -3.8530    0.3500   -2.0153 H   0  0  0  0  0  0  0  0  0  0  0  0
    0.4997   -2.3568   -2.0146 C   0  0  0  0  0  0  0  0  0  0  0  0
    1.5906   -2.2878   -2.0773 H   0  0  0  0  0  0  0  0  0  0  0  0
    0.1773   -3.0698   -2.7902 H   0  0  0  0  0  0  0  0  0  0  0  0
   -0.1221   -0.9583   -2.0723 C   0  0  0  0  0  0  0  0  0  0  0  0
   -1.0910   -0.9456   -2.5892 H   0  0  0  0  0  0  0  0  0  0  0  0
    0.5251   -0.2118   -2.5384 H   0  0  0  0  0  0  0  0  0  0  0  0
   -1.3010   -2.6558   -0.3201 C   0  0  0  0  0  0  0  0  0  0  0  0
   -1.9973   -2.5822   -1.1536 H   0  0  0  0  0  0  0  0  0  0  0  0
   -1.6933   -3.1974    0.5357 H   0  0  0  0  0  0  0  0  0  0  0  0
    0.0843   -2.7540   -0.6182 C   0  0  0  0  0  0  0  0  0  0  0  0
    1.2641   -1.0503    0.0799 H   0  0  0  0  0  0  0  0  0  0  0  0
    0.7303   -3.3690    0.0059 H   0  0  0  0  0  0  0  0  0  0  0  0
    0.1441    1.3782   -0.1389 N   0  0  0  0  0  0  0  0  0  0  0  0
   -1.6636    4.2480   -0.1211 H   0  0  0  0  0  0  0  0  0  0  0  0
    2.5910    3.6642   -0.4648 H   0  0  0  0  0  0  0  0  0  0  0  0
   -0.3322   -0.7522    0.0690 Os  0  0  0  0  0  0  0  0  0  0  0  0
    0.1132   -0.2455    2.1799 C   0  0  0  0  0  0  0  0  0  0  0  0
   -0.4958   -1.5110    2.1327 C   0  0  0  0  0  0  0  0  0  0  0  0
   -0.4777    0.6217    2.4781 H   0  0  0  0  0  0  0  0  0  0  0  0
    1.1812   -0.1303    2.3398 H   0  0  0  0  0  0  0  0  0  0  0  0
    0.1186   -2.4023    2.2470 H   0  0  0  0  0  0  0  0  0  0  0  0
   -1.5269   -1.6408    2.4534 H   0  0  0  0  0  0  0  0  0  0  0  0
  1  3  4  0  0  0  0
  1  9  2  0  0  0  0
  1 11  1  0  0  0  0
  2  6  1  0  0  0  0
  2 10  2  0  0  0  0
  2 12  1  0  0  0  0
  3  4  4  0  0  0  0
  3 49  4  0  0  0  0
  4  5  2  0  0  0  0
  4 50  1  0  0  0  0
  5  7  4  0  0  0  0
  5  8  1  0  0  0  0
  6  7  2  0  0  0  0
  6 49  4  0  0  0  0
  7 51  1  0  0  0  0
  9 13  1  0  0  0  0
 10 14  1  0  0  0  0
 11 15  1  0  0  0  0
 12 18  1  0  0  0  0
 13 15  1  0  0  0  0
 13 29  1  0  0  0  0
 13 33  1  0  0  0  0
 14 18  1  0  0  0  0
 14 21  1  0  0  0  0
 14 25  1  0  0  0  0
 15 16  1  0  0  0  0
 15 17  1  0  0  0  0
 18 19  1  0  0  0  0
 18 20  1  0  0  0  0
 21 22  1  0  0  0  0
 21 23  1  0  0  0  0
 21 24  1  0  0  0  0
 25 26  1  0  0  0  0
 25 27  1  0  0  0  0
 25 28  1  0  0  0  0
 29 30  1  0  0  0  0
 29 31  1  0  0  0  0
 29 32  1  0  0  0  0
 33 34  1  0  0  0  0
 33 35  1  0  0  0  0
 33 36  1  0  0  0  0
 37 38  1  0  0  0  0
 37 39  1  0  0  0  0
 37 40  1  0  0  0  0
 37 46  1  0  0  0  0
 40 41  1  0  0  0  0
 40 42  1  0  0  0  0
 43 44  1  0  0  0  0
 43 45  1  0  0  0  0
 43 46  4  0  0  0  0
 46 48  1  0  0  0  0
 47 52  1  0  0  0  0
 53 54  4  0  0  0  0
 53 55  1  0  0  0  0
 53 56  1  0  0  0  0
 54 57  1  0  0  0  0
 54 58  1  0  0  0  0
M  END
