# Supplementary material for: Olefin Coupling Catalyzed by (Pybox)Os Complexes via Osmacyclopentane Intermediates: Comparison with Isoelectronic (Phebox)Ir
Source: JACS Au. 2025 Dec 9;5(12):6220–30. doi: 10.1021/jacsau.5c01197 (PMC12728604; doi:10.1021/jacsau.5c01197)
Supplement: Supplementary file 2 [file au5c01197_si_002.zip › Mol Files PyboxOs/mol-files-PyboxOs/OsPyBox-05-path-A-Kappa2-BetaMig-[TS2].mol]

OsPyBox-03-coupling-prd-metallacyc-[2]

Created by GaussView 6.1.1
 58 58  0  0  0  0  0  0  0  0  0    0
    2.1803    1.6088   -0.2001 C   0  0  0  0  0  0  0  0  0  0  0  0
   -2.5389    1.0557    0.1232 C   0  0  0  0  0  0  0  0  0  0  0  0
    0.9275    2.2739   -0.1215 C   0  0  0  0  0  0  0  0  0  0  0  0
    0.7819    3.6595    0.0021 C   0  0  0  0  0  0  0  0  0  0  0  0
   -0.4750    4.1769    0.2299 C   0  0  0  0  0  0  0  0  0  0  0  0
   -1.3468    1.9324    0.1273 C   0  0  0  0  0  0  0  0  0  0  0  0
   -1.5538    3.2944    0.3118 C   0  0  0  0  0  0  0  0  0  0  0  0
   -0.6251    5.2439    0.3484 H   0  0  0  0  0  0  0  0  0  0  0  0
    2.2099    0.3026   -0.1628 N   0  0  0  0  0  0  0  0  0  0  0  0
   -2.9198    0.2986   -0.8213 N   0  0  0  0  0  0  0  0  0  0  0  0
    3.3667    2.2591   -0.1686 O   0  0  0  0  0  0  0  0  0  0  0  0
   -3.3257    1.1952    1.2263 O   0  0  0  0  0  0  0  0  0  0  0  0
    3.6354   -0.0861    0.0397 C   0  0  0  0  0  0  0  0  0  0  0  0
   -4.2122   -0.2826   -0.4070 C   0  0  0  0  0  0  0  0  0  0  0  0
    4.3479    1.2166   -0.3563 C   0  0  0  0  0  0  0  0  0  0  0  0
    4.6442    1.2128   -1.4127 H   0  0  0  0  0  0  0  0  0  0  0  0
    5.2140    1.4555    0.2626 H   0  0  0  0  0  0  0  0  0  0  0  0
   -4.4560    0.3292    0.9964 C   0  0  0  0  0  0  0  0  0  0  0  0
   -5.3644    0.9361    1.0561 H   0  0  0  0  0  0  0  0  0  0  0  0
   -4.4752   -0.4163    1.7972 H   0  0  0  0  0  0  0  0  0  0  0  0
   -5.2797    0.1398   -1.4087 C   0  0  0  0  0  0  0  0  0  0  0  0
   -5.0336   -0.2280   -2.4069 H   0  0  0  0  0  0  0  0  0  0  0  0
   -6.2585   -0.2599   -1.1267 H   0  0  0  0  0  0  0  0  0  0  0  0
   -5.3569    1.2289   -1.4606 H   0  0  0  0  0  0  0  0  0  0  0  0
   -4.0826   -1.8000   -0.3589 C   0  0  0  0  0  0  0  0  0  0  0  0
   -5.0386   -2.2655   -0.0996 H   0  0  0  0  0  0  0  0  0  0  0  0
   -3.7639   -2.1857   -1.3305 H   0  0  0  0  0  0  0  0  0  0  0  0
   -3.3433   -2.1057    0.3854 H   0  0  0  0  0  0  0  0  0  0  0  0
    4.0285   -1.2623   -0.8298 C   0  0  0  0  0  0  0  0  0  0  0  0
    5.0758   -1.5277   -0.6594 H   0  0  0  0  0  0  0  0  0  0  0  0
    3.4054   -2.1263   -0.5878 H   0  0  0  0  0  0  0  0  0  0  0  0
    3.9010   -1.0324   -1.8901 H   0  0  0  0  0  0  0  0  0  0  0  0
    3.8134   -0.4099    1.5197 C   0  0  0  0  0  0  0  0  0  0  0  0
    3.1705   -1.2481    1.7960 H   0  0  0  0  0  0  0  0  0  0  0  0
    4.8526   -0.6789    1.7305 H   0  0  0  0  0  0  0  0  0  0  0  0
    3.5423    0.4452    2.1448 H   0  0  0  0  0  0  0  0  0  0  0  0
   -0.8904   -1.9454    2.0782 C   0  0  0  0  0  0  0  0  0  0  0  0
   -1.9416   -1.6312    2.1062 H   0  0  0  0  0  0  0  0  0  0  0  0
   -0.7452   -2.6486    2.9097 H   0  0  0  0  0  0  0  0  0  0  0  0
    0.0391   -0.7210    2.0451 C   0  0  0  0  0  0  0  0  0  0  0  0
    0.9364   -0.8595    2.6599 H   0  0  0  0  0  0  0  0  0  0  0  0
   -0.4536    0.1959    2.3847 H   0  0  0  0  0  0  0  0  0  0  0  0
    0.8938   -2.7619    0.5632 C   0  0  0  0  0  0  0  0  0  0  0  0
    1.4596   -2.8287    1.4940 H   0  0  0  0  0  0  0  0  0  0  0  0
    1.2107   -3.5107   -0.1593 H   0  0  0  0  0  0  0  0  0  0  0  0
   -0.5472   -2.5581    0.7314 C   0  0  0  0  0  0  0  0  0  0  0  0
   -1.0745   -1.4883   -0.0483 H   0  0  0  0  0  0  0  0  0  0  0  0
   -1.2394   -3.2666    0.2631 H   0  0  0  0  0  0  0  0  0  0  0  0
   -0.1258    1.3957   -0.0725 N   0  0  0  0  0  0  0  0  0  0  0  0
    1.6641    4.2859   -0.0576 H   0  0  0  0  0  0  0  0  0  0  0  0
   -2.5605    3.6486    0.4963 H   0  0  0  0  0  0  0  0  0  0  0  0
    0.4677   -0.7763   -0.0929 Os  0  0  0  0  0  0  0  0  0  0  0  0
    0.0448   -0.5286   -2.2258 C   0  0  0  0  0  0  0  0  0  0  0  0
    0.7837   -1.7187   -2.0472 C   0  0  0  0  0  0  0  0  0  0  0  0
    0.5488    0.3620   -2.6035 H   0  0  0  0  0  0  0  0  0  0  0  0
   -1.0233   -0.5455   -2.4191 H   0  0  0  0  0  0  0  0  0  0  0  0
    0.2590   -2.6715   -2.1018 H   0  0  0  0  0  0  0  0  0  0  0  0
    1.8238   -1.7817   -2.3556 H   0  0  0  0  0  0  0  0  0  0  0  0
  1  3  4  0  0  0  0
  1  9  2  0  0  0  0
  1 11  1  0  0  0  0
  2  6  1  0  0  0  0
  2 10  2  0  0  0  0
  2 12  1  0  0  0  0
  3  4  4  0  0  0  0
  3 49  4  0  0  0  0
  4  5  2  0  0  0  0
  4 50  1  0  0  0  0
  5  7  4  0  0  0  0
  5  8  1  0  0  0  0
  6  7  4  0  0  0  0
  6 49  4  0  0  0  0
  7 51  1  0  0  0  0
  9 13  1  0  0  0  0
  9 52  1  0  0  0  0
 10 14  1  0  0  0  0
 11 15  1  0  0  0  0
 12 18  1  0  0  0  0
 13 15  1  0  0  0  0
 13 29  1  0  0  0  0
 13 33  1  0  0  0  0
 14 18  1  0  0  0  0
 14 21  1  0  0  0  0
 14 25  1  0  0  0  0
 15 16  1  0  0  0  0
 15 17  1  0  0  0  0
 18 19  1  0  0  0  0
 18 20  1  0  0  0  0
 21 22  1  0  0  0  0
 21 23  1  0  0  0  0
 21 24  1  0  0  0  0
 25 26  1  0  0  0  0
 25 27  1  0  0  0  0
 25 28  1  0  0  0  0
 29 30  1  0  0  0  0
 29 31  1  0  0  0  0
 29 32  1  0  0  0  0
 33 34  1  0  0  0  0
 33 35  1  0  0  0  0
 33 36  1  0  0  0  0
 37 38  1  0  0  0  0
 37 39  1  0  0  0  0
 37 40  1  0  0  0  0
 37 46  1  0  0  0  0
 40 41  1  0  0  0  0
 40 42  1  0  0  0  0
 43 44  1  0  0  0  0
 43 45  1  0  0  0  0
 43 46  1  0  0  0  0
 43 52  1  0  0  0  0
 46 48  1  0  0  0  0
 53 54  4  0  0  0  0
 53 55  1  0  0  0  0
 53 56  1  0  0  0  0
 54 57  1  0  0  0  0
 54 58  1  0  0  0  0
M  END
