# Supplementary material for: Olefin Coupling Catalyzed by (Pybox)Os Complexes via Osmacyclopentane Intermediates: Comparison with Isoelectronic (Phebox)Ir
Source: JACS Au. 2025 Dec 9;5(12):6220–30. doi: 10.1021/jacsau.5c01197 (PMC12728604; doi:10.1021/jacsau.5c01197)
Supplement: Supplementary file 2 [file au5c01197_si_002.zip › Mol Files PyboxOs/mol-files-PyboxOs/OsPyBox-11-path-A-plnr-[1-(C2H4)].mol]

OsPyBox-11-path-A-plnr-[1-(C2H4)]

Created by GaussView 6.1.1
 46 49  0  0  0  0  0  0  0  0  0    0
    0.0149    2.2600   -1.1897 C   0  0  0  0  0  0  0  0  0  0  0  0
   -0.0149   -2.2600   -1.1897 C   0  0  0  0  0  0  0  0  0  0  0  0
    0.0004    1.1741   -2.0908 C   0  0  0  0  0  0  0  0  0  0  0  0
   -0.0008    1.2012   -3.4846 C   0  0  0  0  0  0  0  0  0  0  0  0
   -0.0000   -0.0000   -4.1875 C   0  0  0  0  0  0  0  0  0  0  0  0
   -0.0004   -1.1741   -2.0908 C   0  0  0  0  0  0  0  0  0  0  0  0
    0.0008   -1.2012   -3.4846 C   0  0  0  0  0  0  0  0  0  0  0  0
   -0.0000   -0.0000   -5.2709 H   0  0  0  0  0  0  0  0  0  0  0  0
   -0.0000    2.0248    0.1102 N   0  0  0  0  0  0  0  0  0  0  0  0
   -0.0000   -2.0248    0.1102 N   0  0  0  0  0  0  0  0  0  0  0  0
    0.0901    3.5434   -1.5948 O   0  0  0  0  0  0  0  0  0  0  0  0
   -0.0901   -3.5434   -1.5948 O   0  0  0  0  0  0  0  0  0  0  0  0
    0.1995    3.3629    0.7583 C   0  0  0  0  0  0  0  0  0  0  0  0
   -0.1995   -3.3629    0.7583 C   0  0  0  0  0  0  0  0  0  0  0  0
   -0.1443    4.3065   -0.4035 C   0  0  0  0  0  0  0  0  0  0  0  0
    0.4785    5.2023   -0.4385 H   0  0  0  0  0  0  0  0  0  0  0  0
   -1.2020    4.5998   -0.3847 H   0  0  0  0  0  0  0  0  0  0  0  0
    0.1443   -4.3065   -0.4035 C   0  0  0  0  0  0  0  0  0  0  0  0
    1.2020   -4.5998   -0.3847 H   0  0  0  0  0  0  0  0  0  0  0  0
   -0.4785   -5.2023   -0.4385 H   0  0  0  0  0  0  0  0  0  0  0  0
    0.7320   -3.6501    1.9258 C   0  0  0  0  0  0  0  0  0  0  0  0
    0.3804   -3.2198    2.8608 H   0  0  0  0  0  0  0  0  0  0  0  0
    0.7970   -4.7336    2.0708 H   0  0  0  0  0  0  0  0  0  0  0  0
    1.7377   -3.2755    1.7239 H   0  0  0  0  0  0  0  0  0  0  0  0
   -1.6691   -3.4880    1.1479 C   0  0  0  0  0  0  0  0  0  0  0  0
   -1.8538   -4.4484    1.6388 H   0  0  0  0  0  0  0  0  0  0  0  0
   -1.9586   -2.6867    1.8290 H   0  0  0  0  0  0  0  0  0  0  0  0
   -2.3107   -3.4218    0.2653 H   0  0  0  0  0  0  0  0  0  0  0  0
    1.6691    3.4880    1.1479 C   0  0  0  0  0  0  0  0  0  0  0  0
    1.8538    4.4484    1.6388 H   0  0  0  0  0  0  0  0  0  0  0  0
    1.9586    2.6867    1.8290 H   0  0  0  0  0  0  0  0  0  0  0  0
    2.3107    3.4218    0.2653 H   0  0  0  0  0  0  0  0  0  0  0  0
   -0.7320    3.6501    1.9258 C   0  0  0  0  0  0  0  0  0  0  0  0
   -0.3804    3.2198    2.8608 H   0  0  0  0  0  0  0  0  0  0  0  0
   -0.7970    4.7336    2.0708 H   0  0  0  0  0  0  0  0  0  0  0  0
   -1.7377    3.2755    1.7239 H   0  0  0  0  0  0  0  0  0  0  0  0
   -0.0000   -0.0000   -1.3711 N   0  0  0  0  0  0  0  0  0  0  0  0
    0.0006    2.1608   -3.9869 H   0  0  0  0  0  0  0  0  0  0  0  0
   -0.0006   -2.1608   -3.9869 H   0  0  0  0  0  0  0  0  0  0  0  0
    0.0000    0.0000    0.6508 Os  0  0  0  0  0  0  0  0  0  0  0  0
   -0.0844    0.7031    2.6464 C   0  0  0  0  0  0  0  0  0  0  0  0
    0.0844   -0.7031    2.6464 C   0  0  0  0  0  0  0  0  0  0  0  0
   -1.0603    1.1166    2.8909 H   0  0  0  0  0  0  0  0  0  0  0  0
    0.7542    1.3364    2.9278 H   0  0  0  0  0  0  0  0  0  0  0  0
   -0.7542   -1.3364    2.9278 H   0  0  0  0  0  0  0  0  0  0  0  0
    1.0603   -1.1166    2.8909 H   0  0  0  0  0  0  0  0  0  0  0  0
  1  3  4  0  0  0  0
  1  9  2  0  0  0  0
  1 11  1  0  0  0  0
  2  6  4  0  0  0  0
  2 10  2  0  0  0  0
  2 12  1  0  0  0  0
  3  4  4  0  0  0  0
  3 37  4  0  0  0  0
  4  5  4  0  0  0  0
  4 38  1  0  0  0  0
  5  7  4  0  0  0  0
  5  8  1  0  0  0  0
  6  7  4  0  0  0  0
  6 37  4  0  0  0  0
  7 39  1  0  0  0  0
  9 13  1  0  0  0  0
 10 14  1  0  0  0  0
 11 15  1  0  0  0  0
 12 18  1  0  0  0  0
 13 15  1  0  0  0  0
 13 29  1  0  0  0  0
 13 33  1  0  0  0  0
 14 18  1  0  0  0  0
 14 21  1  0  0  0  0
 14 25  1  0  0  0  0
 15 16  1  0  0  0  0
 15 17  1  0  0  0  0
 18 19  1  0  0  0  0
 18 20  1  0  0  0  0
 21 22  1  0  0  0  0
 21 23  1  0  0  0  0
 21 24  1  0  0  0  0
 25 26  1  0  0  0  0
 25 27  1  0  0  0  0
 25 28  1  0  0  0  0
 29 30  1  0  0  0  0
 29 31  1  0  0  0  0
 29 32  1  0  0  0  0
 33 34  1  0  0  0  0
 33 35  1  0  0  0  0
 33 36  1  0  0  0  0
 37 40  1  0  0  0  0
 40 41  1  0  0  0  0
 40 42  1  0  0  0  0
 41 42  4  0  0  0  0
 41 43  1  0  0  0  0
 41 44  1  0  0  0  0
 42 45  1  0  0  0  0
 42 46  1  0  0  0  0
M  END
