# Supplementary material for: Olefin Coupling Catalyzed by (Pybox)Os Complexes via Osmacyclopentane Intermediates: Comparison with Isoelectronic (Phebox)Ir
Source: JACS Au. 2025 Dec 9;5(12):6220–30. doi: 10.1021/jacsau.5c01197 (PMC12728604; doi:10.1021/jacsau.5c01197)
Supplement: Supplementary file 2 [file au5c01197_si_002.zip › Mol Files PyboxOs/mol-files-PyboxOs/OsPyBox-04-Oct-metallacy-ethylene-[2-C2H4].mol]

OsPyBox-03-coupling-prd-metallacyc-[2]

Created by GaussView 6.1.1
 58 58  0  0  0  0  0  0  0  0  0    0
    2.2984    1.3361    0.0996 C   0  0  0  0  0  0  0  0  0  0  0  0
   -2.2632    1.3731   -0.0179 C   0  0  0  0  0  0  0  0  0  0  0  0
    1.2009    2.2510    0.1160 C   0  0  0  0  0  0  0  0  0  0  0  0
    1.2278    3.6101    0.3882 C   0  0  0  0  0  0  0  0  0  0  0  0
    0.0304    4.3225    0.4532 C   0  0  0  0  0  0  0  0  0  0  0  0
   -1.1560    2.2750    0.0396 C   0  0  0  0  0  0  0  0  0  0  0  0
   -1.1751    3.6354    0.3019 C   0  0  0  0  0  0  0  0  0  0  0  0
    0.0341    5.3848    0.6624 H   0  0  0  0  0  0  0  0  0  0  0  0
    2.0871    0.0552   -0.0606 N   0  0  0  0  0  0  0  0  0  0  0  0
   -2.0587    0.0833   -0.0866 N   0  0  0  0  0  0  0  0  0  0  0  0
    3.5685    1.7405    0.2722 O   0  0  0  0  0  0  0  0  0  0  0  0
   -3.5420    1.7918    0.0271 O   0  0  0  0  0  0  0  0  0  0  0  0
    3.4064   -0.6260    0.0603 C   0  0  0  0  0  0  0  0  0  0  0  0
   -3.3996   -0.5581    0.0682 C   0  0  0  0  0  0  0  0  0  0  0  0
    4.3768    0.5712    0.0196 C   0  0  0  0  0  0  0  0  0  0  0  0
    4.8419    0.6930   -0.9655 H   0  0  0  0  0  0  0  0  0  0  0  0
    5.1572    0.5314    0.7819 H   0  0  0  0  0  0  0  0  0  0  0  0
   -4.3130    0.6130   -0.3062 C   0  0  0  0  0  0  0  0  0  0  0  0
   -4.5266    0.6434   -1.3823 H   0  0  0  0  0  0  0  0  0  0  0  0
   -5.2471    0.6538    0.2553 H   0  0  0  0  0  0  0  0  0  0  0  0
   -3.5559   -1.7573   -0.8432 C   0  0  0  0  0  0  0  0  0  0  0  0
   -2.7622   -2.4825   -0.6487 H   0  0  0  0  0  0  0  0  0  0  0  0
   -4.5184   -2.2469   -0.6711 H   0  0  0  0  0  0  0  0  0  0  0  0
   -3.5004   -1.4662   -1.8942 H   0  0  0  0  0  0  0  0  0  0  0  0
   -3.5954   -0.9259    1.5387 C   0  0  0  0  0  0  0  0  0  0  0  0
   -4.5764   -1.3886    1.6824 H   0  0  0  0  0  0  0  0  0  0  0  0
   -2.8327   -1.6260    1.8775 H   0  0  0  0  0  0  0  0  0  0  0  0
   -3.5413   -0.0349    2.1705 H   0  0  0  0  0  0  0  0  0  0  0  0
    3.6594   -1.5830   -1.0918 C   0  0  0  0  0  0  0  0  0  0  0  0
    4.6695   -1.9970   -1.0143 H   0  0  0  0  0  0  0  0  0  0  0  0
    2.9509   -2.4121   -1.0696 H   0  0  0  0  0  0  0  0  0  0  0  0
    3.5696   -1.0774   -2.0555 H   0  0  0  0  0  0  0  0  0  0  0  0
    3.4587   -1.3569    1.3956 C   0  0  0  0  0  0  0  0  0  0  0  0
    2.6946   -2.1343    1.4277 H   0  0  0  0  0  0  0  0  0  0  0  0
    4.4368   -1.8273    1.5335 H   0  0  0  0  0  0  0  0  0  0  0  0
    3.2829   -0.6721    2.2297 H   0  0  0  0  0  0  0  0  0  0  0  0
    0.0003   -2.1423    2.3207 C   0  0  0  0  0  0  0  0  0  0  0  0
   -0.5501   -2.2829    3.2627 H   0  0  0  0  0  0  0  0  0  0  0  0
    1.0318   -2.4412    2.5461 H   0  0  0  0  0  0  0  0  0  0  0  0
   -0.0279   -0.6847    1.8579 C   0  0  0  0  0  0  0  0  0  0  0  0
    0.8025   -0.1094    2.2925 H   0  0  0  0  0  0  0  0  0  0  0  0
   -0.9411   -0.1809    2.2012 H   0  0  0  0  0  0  0  0  0  0  0  0
    0.0868   -2.6047   -0.0999 C   0  0  0  0  0  0  0  0  0  0  0  0
    1.1357   -2.9511   -0.1211 H   0  0  0  0  0  0  0  0  0  0  0  0
   -0.3954   -3.1267   -0.9434 H   0  0  0  0  0  0  0  0  0  0  0  0
   -0.5287   -3.0530    1.2200 C   0  0  0  0  0  0  0  0  0  0  0  0
   -1.6222   -2.9686    1.1626 H   0  0  0  0  0  0  0  0  0  0  0  0
   -0.3330   -4.1104    1.4581 H   0  0  0  0  0  0  0  0  0  0  0  0
    0.0219    1.5724   -0.1245 N   0  0  0  0  0  0  0  0  0  0  0  0
    2.1829    4.0920    0.5650 H   0  0  0  0  0  0  0  0  0  0  0  0
   -2.1300    4.1377    0.4100 H   0  0  0  0  0  0  0  0  0  0  0  0
    0.0214   -0.4400   -0.3032 Os  0  0  0  0  0  0  0  0  0  0  0  0
   -0.6976   -0.8005   -2.3357 C   0  0  0  0  0  0  0  0  0  0  0  0
    0.7128   -0.8724   -2.3359 C   0  0  0  0  0  0  0  0  0  0  0  0
   -1.2037    0.0831   -2.7234 H   0  0  0  0  0  0  0  0  0  0  0  0
   -1.2684   -1.7196   -2.4236 H   0  0  0  0  0  0  0  0  0  0  0  0
    1.1871   -1.8451   -2.4248 H   0  0  0  0  0  0  0  0  0  0  0  0
    1.3025   -0.0449   -2.7271 H   0  0  0  0  0  0  0  0  0  0  0  0
  1  3  4  0  0  0  0
  1  9  2  0  0  0  0
  1 11  4  0  0  0  0
  2  6  4  0  0  0  0
  2 10  2  0  0  0  0
  2 12  1  0  0  0  0
  3  4  4  0  0  0  0
  3 49  4  0  0  0  0
  4  5  4  0  0  0  0
  4 50  1  0  0  0  0
  5  7  4  0  0  0  0
  5  8  1  0  0  0  0
  6  7  2  0  0  0  0
  6 49  4  0  0  0  0
  7 51  1  0  0  0  0
  9 13  1  0  0  0  0
 10 14  1  0  0  0  0
 11 15  1  0  0  0  0
 12 18  1  0  0  0  0
 13 15  1  0  0  0  0
 13 29  1  0  0  0  0
 13 33  1  0  0  0  0
 14 18  1  0  0  0  0
 14 21  1  0  0  0  0
 14 25  1  0  0  0  0
 15 16  1  0  0  0  0
 15 17  1  0  0  0  0
 18 19  1  0  0  0  0
 18 20  1  0  0  0  0
 21 22  1  0  0  0  0
 21 23  1  0  0  0  0
 21 24  1  0  0  0  0
 25 26  1  0  0  0  0
 25 27  1  0  0  0  0
 25 28  1  0  0  0  0
 29 30  1  0  0  0  0
 29 31  1  0  0  0  0
 29 32  1  0  0  0  0
 33 34  1  0  0  0  0
 33 35  1  0  0  0  0
 33 36  1  0  0  0  0
 37 38  1  0  0  0  0
 37 39  1  0  0  0  0
 37 40  1  0  0  0  0
 37 46  1  0  0  0  0
 40 41  1  0  0  0  0
 40 42  1  0  0  0  0
 43 44  1  0  0  0  0
 43 45  1  0  0  0  0
 43 46  1  0  0  0  0
 46 47  1  0  0  0  0
 46 48  1  0  0  0  0
 49 52  1  0  0  0  0
 53 54  4  0  0  0  0
 53 55  1  0  0  0  0
 53 56  1  0  0  0  0
 54 57  1  0  0  0  0
 54 58  1  0  0  0  0
M  END
