# Supplementary material for: Olefin Coupling Catalyzed by (Pybox)Os Complexes via Osmacyclopentane Intermediates: Comparison with Isoelectronic (Phebox)Ir
Source: JACS Au. 2025 Dec 9;5(12):6220–30. doi: 10.1021/jacsau.5c01197 (PMC12728604; doi:10.1021/jacsau.5c01197)
Supplement: Supplementary file 2 [file au5c01197_si_002.zip › Mol Files PyboxOs/mol-files-PyboxOs/OsPyBox-02-TScc-coupling-[TS1].mol]

OsPyBox-02-TScc-coupling-[TS1]

Created by GaussView 6.1.1
 52 54  0  0  0  0  0  0  0  0  0    0
    0.0026    2.2908   -1.2891 C   0  0  0  0  0  0  0  0  0  0  0  0
   -0.0026   -2.2908   -1.2891 C   0  0  0  0  0  0  0  0  0  0  0  0
   -0.0004    1.2098   -2.1877 C   0  0  0  0  0  0  0  0  0  0  0  0
   -0.0056    1.2059   -3.5723 C   0  0  0  0  0  0  0  0  0  0  0  0
    0.0000    0.0000   -4.2765 C   0  0  0  0  0  0  0  0  0  0  0  0
    0.0004   -1.2098   -2.1877 C   0  0  0  0  0  0  0  0  0  0  0  0
    0.0056   -1.2059   -3.5723 C   0  0  0  0  0  0  0  0  0  0  0  0
    0.0000    0.0000   -5.3591 H   0  0  0  0  0  0  0  0  0  0  0  0
   -0.0000    2.0418    0.0134 N   0  0  0  0  0  0  0  0  0  0  0  0
   -0.0000   -2.0418    0.0134 N   0  0  0  0  0  0  0  0  0  0  0  0
    0.0211    3.5964   -1.6507 O   0  0  0  0  0  0  0  0  0  0  0  0
   -0.0211   -3.5964   -1.6507 O   0  0  0  0  0  0  0  0  0  0  0  0
    0.0965    3.3526    0.7022 C   0  0  0  0  0  0  0  0  0  0  0  0
   -0.0965   -3.3526    0.7022 C   0  0  0  0  0  0  0  0  0  0  0  0
   -0.2716    4.3140   -0.4397 C   0  0  0  0  0  0  0  0  0  0  0  0
    0.3088    5.2386   -0.4457 H   0  0  0  0  0  0  0  0  0  0  0  0
   -1.3418    4.5589   -0.4317 H   0  0  0  0  0  0  0  0  0  0  0  0
    0.2716   -4.3140   -0.4397 C   0  0  0  0  0  0  0  0  0  0  0  0
    1.3418   -4.5589   -0.4317 H   0  0  0  0  0  0  0  0  0  0  0  0
   -0.3088   -5.2386   -0.4457 H   0  0  0  0  0  0  0  0  0  0  0  0
    0.8801   -3.4354    1.8611 C   0  0  0  0  0  0  0  0  0  0  0  0
    0.6523   -2.6737    2.6108 H   0  0  0  0  0  0  0  0  0  0  0  0
    0.8231   -4.4129    2.3493 H   0  0  0  0  0  0  0  0  0  0  0  0
    1.9067   -3.2796    1.5226 H   0  0  0  0  0  0  0  0  0  0  0  0
   -1.5336   -3.5709    1.1693 C   0  0  0  0  0  0  0  0  0  0  0  0
   -1.6425   -4.5543    1.6370 H   0  0  0  0  0  0  0  0  0  0  0  0
   -1.8264   -2.8155    1.9014 H   0  0  0  0  0  0  0  0  0  0  0  0
   -2.2282   -3.5120    0.3273 H   0  0  0  0  0  0  0  0  0  0  0  0
    1.5336    3.5709    1.1693 C   0  0  0  0  0  0  0  0  0  0  0  0
    1.6425    4.5543    1.6370 H   0  0  0  0  0  0  0  0  0  0  0  0
    1.8264    2.8155    1.9014 H   0  0  0  0  0  0  0  0  0  0  0  0
    2.2282    3.5120    0.3273 H   0  0  0  0  0  0  0  0  0  0  0  0
   -0.8801    3.4354    1.8611 C   0  0  0  0  0  0  0  0  0  0  0  0
   -0.6523    2.6737    2.6108 H   0  0  0  0  0  0  0  0  0  0  0  0
   -0.8231    4.4129    2.3493 H   0  0  0  0  0  0  0  0  0  0  0  0
   -1.9067    3.2796    1.5226 H   0  0  0  0  0  0  0  0  0  0  0  0
   -0.9412   -0.1637    2.6165 C   0  0  0  0  0  0  0  0  0  0  0  0
   -0.9556   -1.1736    3.0234 H   0  0  0  0  0  0  0  0  0  0  0  0
   -1.0691    0.5571    3.4228 H   0  0  0  0  0  0  0  0  0  0  0  0
   -1.8331    0.0359    1.4654 C   0  0  0  0  0  0  0  0  0  0  0  0
   -2.3732    0.9823    1.4359 H   0  0  0  0  0  0  0  0  0  0  0  0
   -2.4740   -0.8093    1.2168 H   0  0  0  0  0  0  0  0  0  0  0  0
    1.8331   -0.0359    1.4654 C   0  0  0  0  0  0  0  0  0  0  0  0
    2.4740    0.8093    1.2168 H   0  0  0  0  0  0  0  0  0  0  0  0
    2.3732   -0.9823    1.4359 H   0  0  0  0  0  0  0  0  0  0  0  0
    0.9412    0.1637    2.6165 C   0  0  0  0  0  0  0  0  0  0  0  0
    1.0691   -0.5571    3.4228 H   0  0  0  0  0  0  0  0  0  0  0  0
    0.9556    1.1736    3.0234 H   0  0  0  0  0  0  0  0  0  0  0  0
    0.0000    0.0000   -1.4573 N   0  0  0  0  0  0  0  0  0  0  0  0
   -0.0113    2.1594   -4.0892 H   0  0  0  0  0  0  0  0  0  0  0  0
    0.0113   -2.1594   -4.0892 H   0  0  0  0  0  0  0  0  0  0  0  0
   -0.0000   -0.0000    0.4549 Os  0  0  0  0  0  0  0  0  0  0  0  0
  1  3  4  0  0  0  0
  1  9  4  0  0  0  0
  1 11  1  0  0  0  0
  2  6  4  0  0  0  0
  2 10  4  0  0  0  0
  2 12  1  0  0  0  0
  3  4  2  0  0  0  0
  3 49  1  0  0  0  0
  4  5  4  0  0  0  0
  4 50  1  0  0  0  0
  5  7  4  0  0  0  0
  5  8  1  0  0  0  0
  6  7  2  0  0  0  0
  6 49  1  0  0  0  0
  7 51  1  0  0  0  0
  9 13  1  0  0  0  0
 10 14  1  0  0  0  0
 11 15  1  0  0  0  0
 12 18  1  0  0  0  0
 13 15  1  0  0  0  0
 13 29  1  0  0  0  0
 13 33  1  0  0  0  0
 14 18  1  0  0  0  0
 14 21  1  0  0  0  0
 14 25  1  0  0  0  0
 15 16  1  0  0  0  0
 15 17  1  0  0  0  0
 18 19  1  0  0  0  0
 18 20  1  0  0  0  0
 21 22  1  0  0  0  0
 21 23  1  0  0  0  0
 21 24  1  0  0  0  0
 25 26  1  0  0  0  0
 25 27  1  0  0  0  0
 25 28  1  0  0  0  0
 29 30  1  0  0  0  0
 29 31  1  0  0  0  0
 29 32  1  0  0  0  0
 33 34  1  0  0  0  0
 33 35  1  0  0  0  0
 33 36  1  0  0  0  0
 37 38  1  0  0  0  0
 37 39  1  0  0  0  0
 37 40  1  0  0  0  0
 40 41  1  0  0  0  0
 40 42  1  0  0  0  0
 40 52  1  0  0  0  0
 43 44  1  0  0  0  0
 43 45  1  0  0  0  0
 43 46  1  0  0  0  0
 43 52  1  0  0  0  0
 46 47  1  0  0  0  0
 46 48  1  0  0  0  0
 49 52  1  0  0  0  0
M  END
