# Supplementary material for: Olefin Coupling Catalyzed by (Pybox)Os Complexes via Osmacyclopentane Intermediates: Comparison with Isoelectronic (Phebox)Ir
Source: JACS Au. 2025 Dec 9;5(12):6220–30. doi: 10.1021/jacsau.5c01197 (PMC12728604; doi:10.1021/jacsau.5c01197)
Supplement: Supplementary file 2 [file au5c01197_si_002.zip › Mol Files PyboxOs/mol-files-PyboxOs/OsPyBox-09-path-A-SqrPlanar-[1-(1-butene)].mol]

OsPyBox-09-path-A-SqrPlanar-[1-(1-butene)]

Created by GaussView 6.1.1
 52 55  0  0  0  0  0  0  0  0  0    0
   -2.2174    1.4078   -0.1888 C   0  0  0  0  0  0  0  0  0  0  0  0
    2.2992    1.3466    0.0356 C   0  0  0  0  0  0  0  0  0  0  0  0
   -1.1088    2.2658   -0.3634 C   0  0  0  0  0  0  0  0  0  0  0  0
   -1.1058    3.6384   -0.6122 C   0  0  0  0  0  0  0  0  0  0  0  0
    0.1075    4.3165   -0.6622 C   0  0  0  0  0  0  0  0  0  0  0  0
    1.2353    2.2447   -0.2036 C   0  0  0  0  0  0  0  0  0  0  0  0
    1.2921    3.6144   -0.4498 C   0  0  0  0  0  0  0  0  0  0  0  0
    0.1310    5.3825   -0.8546 H   0  0  0  0  0  0  0  0  0  0  0  0
   -2.0224    0.1178    0.0205 N   0  0  0  0  0  0  0  0  0  0  0  0
    2.0351    0.0702    0.2489 N   0  0  0  0  0  0  0  0  0  0  0  0
   -3.4742    1.8837   -0.0956 O   0  0  0  0  0  0  0  0  0  0  0  0
    3.5925    1.7263    0.0232 O   0  0  0  0  0  0  0  0  0  0  0  0
   -3.3550   -0.4215    0.4558 C   0  0  0  0  0  0  0  0  0  0  0  0
    3.3693   -0.6089    0.3289 C   0  0  0  0  0  0  0  0  0  0  0  0
   -4.3017    0.7252    0.0549 C   0  0  0  0  0  0  0  0  0  0  0  0
   -5.0639    0.9415    0.8069 H   0  0  0  0  0  0  0  0  0  0  0  0
   -4.7930    0.5263   -0.9055 H   0  0  0  0  0  0  0  0  0  0  0  0
    4.3020    0.5939    0.5441 C   0  0  0  0  0  0  0  0  0  0  0  0
    4.4944    0.7704    1.6103 H   0  0  0  0  0  0  0  0  0  0  0  0
    5.2531    0.5090    0.0153 H   0  0  0  0  0  0  0  0  0  0  0  0
    3.5061   -1.5643    1.5051 C   0  0  0  0  0  0  0  0  0  0  0  0
    3.0723   -2.5421    1.3094 H   0  0  0  0  0  0  0  0  0  0  0  0
    4.5687   -1.7158    1.7222 H   0  0  0  0  0  0  0  0  0  0  0  0
    3.0336   -1.1480    2.3974 H   0  0  0  0  0  0  0  0  0  0  0  0
    3.6548   -1.2819   -1.0101 C   0  0  0  0  0  0  0  0  0  0  0  0
    4.6260   -1.7858   -0.9837 H   0  0  0  0  0  0  0  0  0  0  0  0
    2.8889   -2.0193   -1.2529 H   0  0  0  0  0  0  0  0  0  0  0  0
    3.6720   -0.5438   -1.8167 H   0  0  0  0  0  0  0  0  0  0  0  0
   -3.3042   -0.6123    1.9681 C   0  0  0  0  0  0  0  0  0  0  0  0
   -4.2565   -1.0031    2.3397 H   0  0  0  0  0  0  0  0  0  0  0  0
   -2.5087   -1.3094    2.2397 H   0  0  0  0  0  0  0  0  0  0  0  0
   -3.0960    0.3353    2.4717 H   0  0  0  0  0  0  0  0  0  0  0  0
   -3.8199   -1.6830   -0.2558 C   0  0  0  0  0  0  0  0  0  0  0  0
   -3.2923   -2.5792    0.0620 H   0  0  0  0  0  0  0  0  0  0  0  0
   -4.8815   -1.8345   -0.0327 H   0  0  0  0  0  0  0  0  0  0  0  0
   -3.7203   -1.5831   -1.3381 H   0  0  0  0  0  0  0  0  0  0  0  0
   -0.9836   -3.0117   -1.3227 C   0  0  0  0  0  0  0  0  0  0  0  0
   -1.4384   -4.0089   -1.2134 H   0  0  0  0  0  0  0  0  0  0  0  0
   -1.7489   -2.3927   -1.8022 H   0  0  0  0  0  0  0  0  0  0  0  0
    0.2077   -3.1079   -2.2609 C   0  0  0  0  0  0  0  0  0  0  0  0
   -0.1000   -3.4679   -3.2460 H   0  0  0  0  0  0  0  0  0  0  0  0
    0.9699   -3.7990   -1.8882 H   0  0  0  0  0  0  0  0  0  0  0  0
    0.6340   -2.4257    0.5942 C   0  0  0  0  0  0  0  0  0  0  0  0
    0.7812   -2.5475    1.6668 H   0  0  0  0  0  0  0  0  0  0  0  0
    1.4609   -2.7865   -0.0091 H   0  0  0  0  0  0  0  0  0  0  0  0
   -0.6805   -2.4675    0.0645 C   0  0  0  0  0  0  0  0  0  0  0  0
   -1.4707   -2.6393    0.7945 H   0  0  0  0  0  0  0  0  0  0  0  0
    0.6777   -2.1267   -2.3909 H   0  0  0  0  0  0  0  0  0  0  0  0
    0.0481    1.5472   -0.1664 N   0  0  0  0  0  0  0  0  0  0  0  0
   -2.0530    4.1464   -0.7452 H   0  0  0  0  0  0  0  0  0  0  0  0
    2.2591    4.1020   -0.4672 H   0  0  0  0  0  0  0  0  0  0  0  0
    0.0102   -0.4437    0.1584 Os  0  0  0  0  0  0  0  0  0  0  0  0
  1  3  4  0  0  0  0
  1  9  2  0  0  0  0
  1 11  1  0  0  0  0
  2  6  4  0  0  0  0
  2 10  2  0  0  0  0
  2 12  1  0  0  0  0
  3  4  4  0  0  0  0
  3 49  4  0  0  0  0
  4  5  4  0  0  0  0
  4 50  1  0  0  0  0
  5  7  4  0  0  0  0
  5  8  1  0  0  0  0
  6  7  4  0  0  0  0
  6 49  4  0  0  0  0
  7 51  1  0  0  0  0
  9 13  1  0  0  0  0
 10 14  1  0  0  0  0
 11 15  1  0  0  0  0
 12 18  1  0  0  0  0
 13 15  1  0  0  0  0
 13 29  1  0  0  0  0
 13 33  1  0  0  0  0
 14 18  1  0  0  0  0
 14 21  1  0  0  0  0
 14 25  1  0  0  0  0
 15 16  1  0  0  0  0
 15 17  1  0  0  0  0
 18 19  1  0  0  0  0
 18 20  1  0  0  0  0
 21 22  1  0  0  0  0
 21 23  1  0  0  0  0
 21 24  1  0  0  0  0
 25 26  1  0  0  0  0
 25 27  1  0  0  0  0
 25 28  1  0  0  0  0
 29 30  1  0  0  0  0
 29 31  1  0  0  0  0
 29 32  1  0  0  0  0
 33 34  1  0  0  0  0
 33 35  1  0  0  0  0
 33 36  1  0  0  0  0
 37 38  1  0  0  0  0
 37 39  1  0  0  0  0
 37 40  1  0  0  0  0
 37 46  1  0  0  0  0
 40 41  1  0  0  0  0
 40 42  1  0  0  0  0
 40 48  1  0  0  0  0
 43 44  1  0  0  0  0
 43 45  1  0  0  0  0
 43 46  4  0  0  0  0
 43 52  1  0  0  0  0
 46 47  1  0  0  0  0
 46 52  1  0  0  0  0
 49 52  1  0  0  0  0
M  END
