# Supplementary material for: Olefin Coupling Catalyzed by (Pybox)Os Complexes via Osmacyclopentane Intermediates: Comparison with Isoelectronic (Phebox)Ir
Source: JACS Au. 2025 Dec 9;5(12):6220–30. doi: 10.1021/jacsau.5c01197 (PMC12728604; doi:10.1021/jacsau.5c01197)
Supplement: Supplementary file 2 [file au5c01197_si_002.zip › Mol Files PyboxOs/mol-files-PyboxOs/OsPyBox-14-path-B-TS-EedEl-frm-TS2-prime.mol]

OsPyBox-14-path-B-TS-EedEl-frm-TS2-prime

Created by GaussView 6.1.1
 52 52  0  0  0  0  0  0  0  0  0    0
   -2.3046    1.3265    0.0855 C   0  0  0  0  0  0  0  0  0  0  0  0
    2.2493    1.3520   -0.0766 C   0  0  0  0  0  0  0  0  0  0  0  0
   -1.2335    2.2159   -0.1069 C   0  0  0  0  0  0  0  0  0  0  0  0
   -1.2506    3.6007   -0.1901 C   0  0  0  0  0  0  0  0  0  0  0  0
   -0.0566    4.3103   -0.3064 C   0  0  0  0  0  0  0  0  0  0  0  0
    1.1510    2.2330   -0.2144 C   0  0  0  0  0  0  0  0  0  0  0  0
    1.1572    3.6127   -0.3012 C   0  0  0  0  0  0  0  0  0  0  0  0
   -0.0660    5.3914   -0.3671 H   0  0  0  0  0  0  0  0  0  0  0  0
   -2.0468    0.0311    0.2316 N   0  0  0  0  0  0  0  0  0  0  0  0
    2.0306    0.0596    0.0894 N   0  0  0  0  0  0  0  0  0  0  0  0
   -3.6080    1.6959    0.1413 O   0  0  0  0  0  0  0  0  0  0  0  0
    3.5315    1.7705   -0.0031 O   0  0  0  0  0  0  0  0  0  0  0  0
   -3.3632   -0.6503    0.3569 C   0  0  0  0  0  0  0  0  0  0  0  0
    3.3419   -0.5220    0.5028 C   0  0  0  0  0  0  0  0  0  0  0  0
   -4.2885    0.5420    0.6557 C   0  0  0  0  0  0  0  0  0  0  0  0
   -4.4333    0.6762    1.7360 H   0  0  0  0  0  0  0  0  0  0  0  0
   -5.2635    0.4749    0.1688 H   0  0  0  0  0  0  0  0  0  0  0  0
    4.3063    0.5585   -0.0006 C   0  0  0  0  0  0  0  0  0  0  0  0
    5.1767    0.7142    0.6394 H   0  0  0  0  0  0  0  0  0  0  0  0
    4.6392    0.3576   -1.0276 H   0  0  0  0  0  0  0  0  0  0  0  0
    3.3636   -0.6034    2.0288 C   0  0  0  0  0  0  0  0  0  0  0  0
    2.5525   -1.2349    2.3936 H   0  0  0  0  0  0  0  0  0  0  0  0
    4.3139   -1.0172    2.3804 H   0  0  0  0  0  0  0  0  0  0  0  0
    3.2378    0.3895    2.4685 H   0  0  0  0  0  0  0  0  0  0  0  0
    3.6414   -1.8684   -0.1263 C   0  0  0  0  0  0  0  0  0  0  0  0
    4.6401   -2.2034    0.1700 H   0  0  0  0  0  0  0  0  0  0  0  0
    2.9297   -2.6262    0.2013 H   0  0  0  0  0  0  0  0  0  0  0  0
    3.6136   -1.8200   -1.2171 H   0  0  0  0  0  0  0  0  0  0  0  0
   -3.3826   -1.6424    1.5083 C   0  0  0  0  0  0  0  0  0  0  0  0
   -4.4044   -1.9924    1.6865 H   0  0  0  0  0  0  0  0  0  0  0  0
   -2.7638   -2.5167    1.3078 H   0  0  0  0  0  0  0  0  0  0  0  0
   -3.0178   -1.1722    2.4245 H   0  0  0  0  0  0  0  0  0  0  0  0
   -3.7177   -1.2992   -0.9785 C   0  0  0  0  0  0  0  0  0  0  0  0
   -2.9571   -2.0240   -1.2736 H   0  0  0  0  0  0  0  0  0  0  0  0
   -4.6818   -1.8130   -0.9159 H   0  0  0  0  0  0  0  0  0  0  0  0
   -3.7823   -0.5429   -1.7657 H   0  0  0  0  0  0  0  0  0  0  0  0
    0.4244   -3.0714   -1.2756 C   0  0  0  0  0  0  0  0  0  0  0  0
    1.3621   -3.5469   -0.9636 H   0  0  0  0  0  0  0  0  0  0  0  0
   -0.0881   -3.7953   -1.9200 H   0  0  0  0  0  0  0  0  0  0  0  0
    0.6669   -1.7375   -1.9640 C   0  0  0  0  0  0  0  0  0  0  0  0
    0.2528   -1.6906   -2.9778 H   0  0  0  0  0  0  0  0  0  0  0  0
    1.6963   -1.3887   -2.0328 H   0  0  0  0  0  0  0  0  0  0  0  0
    0.1711   -2.2620    1.1385 C   0  0  0  0  0  0  0  0  0  0  0  0
   -0.4451   -2.2379    2.0356 H   0  0  0  0  0  0  0  0  0  0  0  0
    1.2048   -2.5402    1.3380 H   0  0  0  0  0  0  0  0  0  0  0  0
   -0.4201   -2.6596   -0.0868 C   0  0  0  0  0  0  0  0  0  0  0  0
   -1.4673   -2.9490   -0.1109 H   0  0  0  0  0  0  0  0  0  0  0  0
   -0.4480   -0.8563   -1.6758 H   0  0  0  0  0  0  0  0  0  0  0  0
   -0.0311    1.5044   -0.1512 N   0  0  0  0  0  0  0  0  0  0  0  0
   -2.2062    4.1120   -0.1459 H   0  0  0  0  0  0  0  0  0  0  0  0
    2.1081    4.1327   -0.3392 H   0  0  0  0  0  0  0  0  0  0  0  0
   -0.0460   -0.4972   -0.1106 Os  0  0  0  0  0  0  0  0  0  0  0  0
  1  3  4  0  0  0  0
  1  9  4  0  0  0  0
  1 11  1  0  0  0  0
  2  6  4  0  0  0  0
  2 10  2  0  0  0  0
  2 12  1  0  0  0  0
  3  4  4  0  0  0  0
  3 49  1  0  0  0  0
  4  5  4  0  0  0  0
  4 50  1  0  0  0  0
  5  7  4  0  0  0  0
  5  8  1  0  0  0  0
  6  7  2  0  0  0  0
  6 49  1  0  0  0  0
  7 51  1  0  0  0  0
  9 13  1  0  0  0  0
 10 14  1  0  0  0  0
 11 15  1  0  0  0  0
 12 18  1  0  0  0  0
 13 15  1  0  0  0  0
 13 29  1  0  0  0  0
 13 33  1  0  0  0  0
 14 18  1  0  0  0  0
 14 21  1  0  0  0  0
 14 25  1  0  0  0  0
 15 16  1  0  0  0  0
 15 17  1  0  0  0  0
 18 19  1  0  0  0  0
 18 20  1  0  0  0  0
 21 22  1  0  0  0  0
 21 23  1  0  0  0  0
 21 24  1  0  0  0  0
 25 26  1  0  0  0  0
 25 27  1  0  0  0  0
 25 28  1  0  0  0  0
 29 30  1  0  0  0  0
 29 31  1  0  0  0  0
 29 32  1  0  0  0  0
 33 34  1  0  0  0  0
 33 35  1  0  0  0  0
 33 36  1  0  0  0  0
 37 38  1  0  0  0  0
 37 39  1  0  0  0  0
 37 40  1  0  0  0  0
 37 46  1  0  0  0  0
 40 41  1  0  0  0  0
 40 42  1  0  0  0  0
 43 44  1  0  0  0  0
 43 45  1  0  0  0  0
 43 46  4  0  0  0  0
 46 47  1  0  0  0  0
 49 52  1  0  0  0  0
M  END
