# Supplementary material for: Olefin Coupling Catalyzed by (Pybox)Os Complexes via Osmacyclopentane Intermediates: Comparison with Isoelectronic (Phebox)Ir
Source: JACS Au. 2025 Dec 9;5(12):6220–30. doi: 10.1021/jacsau.5c01197 (PMC12728604; doi:10.1021/jacsau.5c01197)
Supplement: Supplementary file 2 [file au5c01197_si_002.zip › Mol Files PyboxOs/mol-files-PyboxOs/OsPyBox-15-path-C-RedEl-Kappa2-[TS3-prime].mol]

OsPyBox-15-path-C-RedEl-Kappa2-[TS3-prime]

Created by GaussView 6.1.1
 58 60  0  0  0  0  0  0  0  0  0    0
   -2.2521    1.5355   -0.1992 C   0  0  0  0  0  0  0  0  0  0  0  0
    2.4923    1.1372   -0.2838 C   0  0  0  0  0  0  0  0  0  0  0  0
   -1.0083    2.2324   -0.0699 C   0  0  0  0  0  0  0  0  0  0  0  0
   -0.9058    3.6200    0.0112 C   0  0  0  0  0  0  0  0  0  0  0  0
    0.3463    4.1959    0.0918 C   0  0  0  0  0  0  0  0  0  0  0  0
    1.2955    1.9875   -0.0968 C   0  0  0  0  0  0  0  0  0  0  0  0
    1.4608    3.3584    0.0169 C   0  0  0  0  0  0  0  0  0  0  0  0
    0.4643    5.2688    0.1854 H   0  0  0  0  0  0  0  0  0  0  0  0
   -2.2813    0.2478   -0.3439 N   0  0  0  0  0  0  0  0  0  0  0  0
    3.4191    0.9612    0.5646 N   0  0  0  0  0  0  0  0  0  0  0  0
   -3.4244    2.2021   -0.1882 O   0  0  0  0  0  0  0  0  0  0  0  0
    2.5916    0.5661   -1.5158 O   0  0  0  0  0  0  0  0  0  0  0  0
   -3.7145   -0.1436   -0.3524 C   0  0  0  0  0  0  0  0  0  0  0  0
    4.3146   -0.0605   -0.0259 C   0  0  0  0  0  0  0  0  0  0  0  0
   -4.4026    1.2157   -0.5838 C   0  0  0  0  0  0  0  0  0  0  0  0
   -5.2983    1.3685    0.0204 H   0  0  0  0  0  0  0  0  0  0  0  0
   -4.6432    1.3851   -1.6402 H   0  0  0  0  0  0  0  0  0  0  0  0
    3.8580   -0.1217   -1.4996 C   0  0  0  0  0  0  0  0  0  0  0  0
    4.5356    0.4047   -2.1818 H   0  0  0  0  0  0  0  0  0  0  0  0
    3.6952   -1.1378   -1.8699 H   0  0  0  0  0  0  0  0  0  0  0  0
    5.7687    0.3512    0.1219 C   0  0  0  0  0  0  0  0  0  0  0  0
    6.0323    0.4436    1.1775 H   0  0  0  0  0  0  0  0  0  0  0  0
    6.4331   -0.3912   -0.3304 H   0  0  0  0  0  0  0  0  0  0  0  0
    5.9554    1.3147   -0.3590 H   0  0  0  0  0  0  0  0  0  0  0  0
    4.0191   -1.3734    0.6949 C   0  0  0  0  0  0  0  0  0  0  0  0
    4.6303   -2.1866    0.2902 H   0  0  0  0  0  0  0  0  0  0  0  0
    4.2275   -1.2787    1.7629 H   0  0  0  0  0  0  0  0  0  0  0  0
    2.9607   -1.6323    0.5810 H   0  0  0  0  0  0  0  0  0  0  0  0
   -4.0696   -0.7190    1.0147 C   0  0  0  0  0  0  0  0  0  0  0  0
   -5.1247   -1.0069    1.0425 H   0  0  0  0  0  0  0  0  0  0  0  0
   -3.4592   -1.5959    1.2303 H   0  0  0  0  0  0  0  0  0  0  0  0
   -3.8887    0.0160    1.8036 H   0  0  0  0  0  0  0  0  0  0  0  0
   -4.0022   -1.1245   -1.4750 C   0  0  0  0  0  0  0  0  0  0  0  0
   -3.4907   -2.0721   -1.3013 H   0  0  0  0  0  0  0  0  0  0  0  0
   -5.0753   -1.3276   -1.5406 H   0  0  0  0  0  0  0  0  0  0  0  0
   -3.6681   -0.7278   -2.4366 H   0  0  0  0  0  0  0  0  0  0  0  0
    0.6666   -3.0315   -1.1094 C   0  0  0  0  0  0  0  0  0  0  0  0
    1.7617   -3.0625   -1.1524 H   0  0  0  0  0  0  0  0  0  0  0  0
    0.3015   -3.9792   -1.5309 H   0  0  0  0  0  0  0  0  0  0  0  0
    0.1571   -1.7756   -1.8108 C   0  0  0  0  0  0  0  0  0  0  0  0
   -0.8680   -1.8567   -2.1892 H   0  0  0  0  0  0  0  0  0  0  0  0
    0.7757   -1.4359   -2.6471 H   0  0  0  0  0  0  0  0  0  0  0  0
   -1.2015   -2.6410    0.4988 C   0  0  0  0  0  0  0  0  0  0  0  0
   -1.8697   -2.9642   -0.3014 H   0  0  0  0  0  0  0  0  0  0  0  0
   -1.6086   -2.8052    1.4949 H   0  0  0  0  0  0  0  0  0  0  0  0
    0.2045   -2.7832    0.3117 C   0  0  0  0  0  0  0  0  0  0  0  0
    0.8830   -0.8924   -0.9259 H   0  0  0  0  0  0  0  0  0  0  0  0
    0.8308   -3.1085    1.1423 H   0  0  0  0  0  0  0  0  0  0  0  0
    0.0749    1.3894   -0.0759 N   0  0  0  0  0  0  0  0  0  0  0  0
   -1.8159    4.2078    0.0170 H   0  0  0  0  0  0  0  0  0  0  0  0
    2.4691    3.7537    0.0391 H   0  0  0  0  0  0  0  0  0  0  0  0
   -0.3385   -0.7131    0.2020 Os  0  0  0  0  0  0  0  0  0  0  0  0
    0.7286   -0.5089    2.0213 C   0  0  0  0  0  0  0  0  0  0  0  0
   -0.6830   -0.2677    2.2456 C   0  0  0  0  0  0  0  0  0  0  0  0
    1.4285    0.3246    2.0725 H   0  0  0  0  0  0  0  0  0  0  0  0
    1.1659   -1.4208    2.4271 H   0  0  0  0  0  0  0  0  0  0  0  0
   -1.2586   -0.9986    2.8147 H   0  0  0  0  0  0  0  0  0  0  0  0
   -1.0144    0.7584    2.4388 H   0  0  0  0  0  0  0  0  0  0  0  0
  1  3  4  0  0  0  0
  1  9  2  0  0  0  0
  1 11  1  0  0  0  0
  2  6  1  0  0  0  0
  2 10  2  0  0  0  0
  2 12  1  0  0  0  0
  3  4  4  0  0  0  0
  3 49  4  0  0  0  0
  4  5  2  0  0  0  0
  4 50  1  0  0  0  0
  5  7  4  0  0  0  0
  5  8  1  0  0  0  0
  6  7  2  0  0  0  0
  6 49  4  0  0  0  0
  7 51  1  0  0  0  0
  9 13  1  0  0  0  0
 10 14  1  0  0  0  0
 11 15  1  0  0  0  0
 12 18  1  0  0  0  0
 13 15  1  0  0  0  0
 13 29  1  0  0  0  0
 13 33  1  0  0  0  0
 14 18  1  0  0  0  0
 14 21  1  0  0  0  0
 14 25  1  0  0  0  0
 15 16  1  0  0  0  0
 15 17  1  0  0  0  0
 18 19  1  0  0  0  0
 18 20  1  0  0  0  0
 21 22  1  0  0  0  0
 21 23  1  0  0  0  0
 21 24  1  0  0  0  0
 25 26  1  0  0  0  0
 25 27  1  0  0  0  0
 25 28  1  0  0  0  0
 29 30  1  0  0  0  0
 29 31  1  0  0  0  0
 29 32  1  0  0  0  0
 33 34  1  0  0  0  0
 33 35  1  0  0  0  0
 33 36  1  0  0  0  0
 37 38  1  0  0  0  0
 37 39  1  0  0  0  0
 37 40  1  0  0  0  0
 37 46  1  0  0  0  0
 40 41  1  0  0  0  0
 40 42  1  0  0  0  0
 43 44  1  0  0  0  0
 43 45  1  0  0  0  0
 43 46  4  0  0  0  0
 43 52  1  0  0  0  0
 46 48  1  0  0  0  0
 46 52  1  0  0  0  0
 52 53  1  0  0  0  0
 52 54  1  0  0  0  0
 53 54  1  0  0  0  0
 53 55  1  0  0  0  0
 53 56  1  0  0  0  0
 54 57  1  0  0  0  0
 54 58  1  0  0  0  0
M  END
