# Supplementary material for: Olefin Coupling Catalyzed by (Pybox)Os Complexes via Osmacyclopentane Intermediates: Comparison with Isoelectronic (Phebox)Ir
Source: JACS Au. 2025 Dec 9;5(12):6220–30. doi: 10.1021/jacsau.5c01197 (PMC12728604; doi:10.1021/jacsau.5c01197)
Supplement: Supplementary file 2 [file au5c01197_si_002.zip › Mol Files PyboxOs/mol-files-PheboxIr/IrPheBox-03-coupling-prd-metallacyc-[2Ir].mol]

IrPheBox-03-coupling-prd-metallacyc-[2Ir]

Created by GaussView 6.1.1
 58 60  0  0  0  0  0  0  0  0  0    0
   -2.3122    1.0203   -0.0014 C   0  0  0  0  0  0  0  0  0  0  0  0
    2.2806    1.0638   -0.1625 C   0  0  0  0  0  0  0  0  0  0  0  0
   -1.2332    1.9696    0.1323 C   0  0  0  0  0  0  0  0  0  0  0  0
   -1.2635    3.3675    0.2761 C   0  0  0  0  0  0  0  0  0  0  0  0
   -0.0297    4.0334    0.2977 C   0  0  0  0  0  0  0  0  0  0  0  0
    1.1988    1.9957    0.0354 C   0  0  0  0  0  0  0  0  0  0  0  0
    1.2115    3.3950    0.1674 C   0  0  0  0  0  0  0  0  0  0  0  0
   -0.0368    5.1148    0.4123 H   0  0  0  0  0  0  0  0  0  0  0  0
   -2.0533   -0.2617   -0.1416 N   0  0  0  0  0  0  0  0  0  0  0  0
    2.0358   -0.2259   -0.2793 N   0  0  0  0  0  0  0  0  0  0  0  0
   -3.6036    1.3762   -0.0677 O   0  0  0  0  0  0  0  0  0  0  0  0
    3.5704    1.4268   -0.2654 O   0  0  0  0  0  0  0  0  0  0  0  0
   -3.3270   -0.9685   -0.4171 C   0  0  0  0  0  0  0  0  0  0  0  0
    3.3521   -0.9193   -0.3211 C   0  0  0  0  0  0  0  0  0  0  0  0
   -4.3623    0.1517   -0.1870 C   0  0  0  0  0  0  0  0  0  0  0  0
   -4.9237    0.0188    0.7435 H   0  0  0  0  0  0  0  0  0  0  0  0
   -5.0668    0.2759   -1.0127 H   0  0  0  0  0  0  0  0  0  0  0  0
    4.2659    0.2415   -0.7217 C   0  0  0  0  0  0  0  0  0  0  0  0
    5.2484    0.2264   -0.2477 H   0  0  0  0  0  0  0  0  0  0  0  0
    4.3840    0.3229   -1.8090 H   0  0  0  0  0  0  0  0  0  0  0  0
    3.6976   -1.4130    1.0819 C   0  0  0  0  0  0  0  0  0  0  0  0
    2.9395   -2.1085    1.4441 H   0  0  0  0  0  0  0  0  0  0  0  0
    4.6629   -1.9284    1.0797 H   0  0  0  0  0  0  0  0  0  0  0  0
    3.7562   -0.5776    1.7856 H   0  0  0  0  0  0  0  0  0  0  0  0
    3.3489   -2.0509   -1.3282 C   0  0  0  0  0  0  0  0  0  0  0  0
    4.3485   -2.4848   -1.4243 H   0  0  0  0  0  0  0  0  0  0  0  0
    2.6624   -2.8374   -1.0107 H   0  0  0  0  0  0  0  0  0  0  0  0
    3.0272   -1.7003   -2.3119 H   0  0  0  0  0  0  0  0  0  0  0  0
   -3.5465   -2.1215    0.5490 C   0  0  0  0  0  0  0  0  0  0  0  0
   -4.5408   -2.5543    0.4004 H   0  0  0  0  0  0  0  0  0  0  0  0
   -2.8063   -2.9067    0.3932 H   0  0  0  0  0  0  0  0  0  0  0  0
   -3.4730   -1.7799    1.5848 H   0  0  0  0  0  0  0  0  0  0  0  0
   -3.3051   -1.4548   -1.8618 C   0  0  0  0  0  0  0  0  0  0  0  0
   -2.4586   -2.1289   -2.0133 H   0  0  0  0  0  0  0  0  0  0  0  0
   -4.2254   -1.9932   -2.1073 H   0  0  0  0  0  0  0  0  0  0  0  0
   -3.2025   -0.6150   -2.5547 H   0  0  0  0  0  0  0  0  0  0  0  0
    0.3858   -3.4205    0.9979 C   0  0  0  0  0  0  0  0  0  0  0  0
    1.4813   -3.3813    1.0864 H   0  0  0  0  0  0  0  0  0  0  0  0
    0.1194   -4.4738    1.1781 H   0  0  0  0  0  0  0  0  0  0  0  0
   -0.0402   -2.8972   -0.3783 C   0  0  0  0  0  0  0  0  0  0  0  0
   -1.0493   -3.2843   -0.5972 H   0  0  0  0  0  0  0  0  0  0  0  0
    0.5909   -3.3399   -1.1636 H   0  0  0  0  0  0  0  0  0  0  0  0
    0.0536   -1.0639    1.8202 C   0  0  0  0  0  0  0  0  0  0  0  0
   -0.6689   -0.4063    2.3205 H   0  0  0  0  0  0  0  0  0  0  0  0
    1.0555   -0.7689    2.1583 H   0  0  0  0  0  0  0  0  0  0  0  0
   -0.2289   -2.5402    2.0819 C   0  0  0  0  0  0  0  0  0  0  0  0
    0.1235   -2.8147    3.0883 H   0  0  0  0  0  0  0  0  0  0  0  0
   -1.3131   -2.7028    2.0910 H   0  0  0  0  0  0  0  0  0  0  0  0
   -2.5393    4.1418    0.3976 C   0  0  0  0  0  0  0  0  0  0  0  0
   -3.1625    4.0290   -0.4943 H   0  0  0  0  0  0  0  0  0  0  0  0
   -3.1462    3.7875    1.2355 H   0  0  0  0  0  0  0  0  0  0  0  0
   -2.3437    5.2056    0.5433 H   0  0  0  0  0  0  0  0  0  0  0  0
    2.4766    4.1959    0.1733 C   0  0  0  0  0  0  0  0  0  0  0  0
    3.1512    3.8753    0.9723 H   0  0  0  0  0  0  0  0  0  0  0  0
    3.0340    4.0706   -0.7594 H   0  0  0  0  0  0  0  0  0  0  0  0
    2.2709    5.2593    0.3069 H   0  0  0  0  0  0  0  0  0  0  0  0
   -0.0119    1.2799    0.0301 C   0  0  0  0  0  0  0  0  0  0  0  0
   -0.0062   -0.7071   -0.2036 Ir  0  0  0  0  0  0  0  0  0  0  0  0
  1  3  4  0  0  0  0
  1  9  2  0  0  0  0
  1 11  4  0  0  0  0
  2  6  4  0  0  0  0
  2 10  2  0  0  0  0
  2 12  4  0  0  0  0
  3  4  4  0  0  0  0
  3 57  4  0  0  0  0
  4  5  4  0  0  0  0
  4 49  1  0  0  0  0
  5  7  4  0  0  0  0
  5  8  1  0  0  0  0
  6  7  4  0  0  0  0
  6 57  4  0  0  0  0
  7 53  1  0  0  0  0
  9 13  1  0  0  0  0
 10 14  1  0  0  0  0
 11 15  1  0  0  0  0
 12 18  1  0  0  0  0
 13 15  1  0  0  0  0
 13 29  1  0  0  0  0
 13 33  1  0  0  0  0
 14 18  1  0  0  0  0
 14 21  1  0  0  0  0
 14 25  1  0  0  0  0
 15 16  1  0  0  0  0
 15 17  1  0  0  0  0
 18 19  1  0  0  0  0
 18 20  1  0  0  0  0
 21 22  1  0  0  0  0
 21 23  1  0  0  0  0
 21 24  1  0  0  0  0
 25 26  1  0  0  0  0
 25 27  1  0  0  0  0
 25 28  1  0  0  0  0
 29 30  1  0  0  0  0
 29 31  1  0  0  0  0
 29 32  1  0  0  0  0
 33 34  1  0  0  0  0
 33 35  1  0  0  0  0
 33 36  1  0  0  0  0
 37 38  1  0  0  0  0
 37 39  1  0  0  0  0
 37 40  1  0  0  0  0
 37 46  1  0  0  0  0
 40 41  1  0  0  0  0
 40 42  1  0  0  0  0
 43 44  1  0  0  0  0
 43 45  1  0  0  0  0
 43 46  1  0  0  0  0
 43 58  1  0  0  0  0
 46 47  1  0  0  0  0
 46 48  1  0  0  0  0
 49 50  1  0  0  0  0
 49 51  1  0  0  0  0
 49 52  1  0  0  0  0
 53 54  1  0  0  0  0
 53 55  1  0  0  0  0
 53 56  1  0  0  0  0
 57 58  1  0  0  0  0
M  END
