# Supplementary material for: Olefin Coupling Catalyzed by (Pybox)Os Complexes via Osmacyclopentane Intermediates: Comparison with Isoelectronic (Phebox)Ir
Source: JACS Au. 2025 Dec 9;5(12):6220–30. doi: 10.1021/jacsau.5c01197 (PMC12728604; doi:10.1021/jacsau.5c01197)
Supplement: Supplementary file 2 [file au5c01197_si_002.zip › Mol Files PyboxOs/mol-files-PheboxIr/IrPheBox-07-path-A-Oct-IrH-int2-after-Ethene-diss-[3].mol]

IrPheBox-07-path-A-Oct-IrH-int2-after-Ethene-diss-[3]

Created by GaussView 6.1.1
 58 59  0  0  0  0  0  0  0  0  0    0
   -2.2885    1.0237    0.0473 C   0  0  0  0  0  0  0  0  0  0  0  0
    2.3130    0.9958    0.0164 C   0  0  0  0  0  0  0  0  0  0  0  0
   -1.1996    1.9580   -0.1073 C   0  0  0  0  0  0  0  0  0  0  0  0
   -1.2112    3.3606   -0.1745 C   0  0  0  0  0  0  0  0  0  0  0  0
    0.0311    4.0101   -0.2284 C   0  0  0  0  0  0  0  0  0  0  0  0
    1.2378    1.9430   -0.1301 C   0  0  0  0  0  0  0  0  0  0  0  0
    1.2646    3.3477   -0.1928 C   0  0  0  0  0  0  0  0  0  0  0  0
    0.0364    5.0960   -0.2847 H   0  0  0  0  0  0  0  0  0  0  0  0
   -2.0496   -0.2636    0.0984 N   0  0  0  0  0  0  0  0  0  0  0  0
    2.0519   -0.2904    0.0631 N   0  0  0  0  0  0  0  0  0  0  0  0
   -3.5684    1.3931    0.2267 O   0  0  0  0  0  0  0  0  0  0  0  0
    3.5953    1.3436    0.2201 O   0  0  0  0  0  0  0  0  0  0  0  0
   -3.2938   -0.9488    0.5132 C   0  0  0  0  0  0  0  0  0  0  0  0
    3.2763   -0.9922    0.5152 C   0  0  0  0  0  0  0  0  0  0  0  0
   -4.3294    0.1635    0.2789 C   0  0  0  0  0  0  0  0  0  0  0  0
   -5.0676    0.2610    1.0770 H   0  0  0  0  0  0  0  0  0  0  0  0
   -4.8469    0.0519   -0.6809 H   0  0  0  0  0  0  0  0  0  0  0  0
    4.3343    0.1028    0.2994 C   0  0  0  0  0  0  0  0  0  0  0  0
    5.0539    0.1948    1.1150 H   0  0  0  0  0  0  0  0  0  0  0  0
    4.8741   -0.0245   -0.6459 H   0  0  0  0  0  0  0  0  0  0  0  0
    3.0994   -1.3516    1.9871 C   0  0  0  0  0  0  0  0  0  0  0  0
    2.2273   -1.9981    2.1074 H   0  0  0  0  0  0  0  0  0  0  0  0
    3.9834   -1.8715    2.3687 H   0  0  0  0  0  0  0  0  0  0  0  0
    2.9345   -0.4543    2.5897 H   0  0  0  0  0  0  0  0  0  0  0  0
    3.5661   -2.2301   -0.3161 C   0  0  0  0  0  0  0  0  0  0  0  0
    4.4929   -2.7048    0.0198 H   0  0  0  0  0  0  0  0  0  0  0  0
    2.7591   -2.9584   -0.2145 H   0  0  0  0  0  0  0  0  0  0  0  0
    3.6785   -1.9806   -1.3743 H   0  0  0  0  0  0  0  0  0  0  0  0
   -3.1634   -1.3217    1.9867 C   0  0  0  0  0  0  0  0  0  0  0  0
   -4.0578   -1.8467    2.3355 H   0  0  0  0  0  0  0  0  0  0  0  0
   -2.2948   -1.9683    2.1288 H   0  0  0  0  0  0  0  0  0  0  0  0
   -3.0204   -0.4296    2.6026 H   0  0  0  0  0  0  0  0  0  0  0  0
   -3.5712   -2.1723   -0.3417 C   0  0  0  0  0  0  0  0  0  0  0  0
   -2.8151   -2.9389   -0.1675 H   0  0  0  0  0  0  0  0  0  0  0  0
   -4.5481   -2.5981   -0.0938 H   0  0  0  0  0  0  0  0  0  0  0  0
   -3.5689   -1.9198   -1.4053 H   0  0  0  0  0  0  0  0  0  0  0  0
   -0.0768   -2.9665    0.2015 C   0  0  0  0  0  0  0  0  0  0  0  0
    0.0071   -0.6167    1.6281 H   0  0  0  0  0  0  0  0  0  0  0  0
    0.0151    1.2481   -0.1095 C   0  0  0  0  0  0  0  0  0  0  0  0
    0.0045   -0.7480    0.0289 Ir  0  0  0  0  0  0  0  0  0  0  0  0
    0.8274   -3.4117    0.6331 H   0  0  0  0  0  0  0  0  0  0  0  0
   -0.1774   -3.2667   -1.2939 C   0  0  0  0  0  0  0  0  0  0  0  0
    0.3348   -4.1719   -1.6527 H   0  0  0  0  0  0  0  0  0  0  0  0
   -1.2205   -3.3499   -1.6217 H   0  0  0  0  0  0  0  0  0  0  0  0
    0.4190   -2.0074   -1.8764 C   0  0  0  0  0  0  0  0  0  0  0  0
    1.5005   -1.9811   -1.9863 H   0  0  0  0  0  0  0  0  0  0  0  0
   -0.2993   -0.9247   -2.3189 C   0  0  0  0  0  0  0  0  0  0  0  0
   -1.3774   -0.9798   -2.4391 H   0  0  0  0  0  0  0  0  0  0  0  0
    0.1937   -0.0739   -2.7772 H   0  0  0  0  0  0  0  0  0  0  0  0
   -0.9214   -3.3677    0.7737 H   0  0  0  0  0  0  0  0  0  0  0  0
   -2.4783    4.1584   -0.1797 C   0  0  0  0  0  0  0  0  0  0  0  0
   -3.1451    3.8490   -0.9892 H   0  0  0  0  0  0  0  0  0  0  0  0
   -3.0427    4.0159    0.7464 H   0  0  0  0  0  0  0  0  0  0  0  0
   -2.2739    5.2244   -0.2927 H   0  0  0  0  0  0  0  0  0  0  0  0
    2.5418    4.1284   -0.2097 C   0  0  0  0  0  0  0  0  0  0  0  0
    3.1101    3.9817    0.7134 H   0  0  0  0  0  0  0  0  0  0  0  0
    3.1991    3.8064   -1.0221 H   0  0  0  0  0  0  0  0  0  0  0  0
    2.3513    5.1967   -0.3254 H   0  0  0  0  0  0  0  0  0  0  0  0
  1  3  4  0  0  0  0
  1  9  2  0  0  0  0
  1 11  4  0  0  0  0
  2  6  4  0  0  0  0
  2 10  2  0  0  0  0
  2 12  4  0  0  0  0
  3  4  4  0  0  0  0
  3 39  4  0  0  0  0
  4  5  4  0  0  0  0
  4 51  1  0  0  0  0
  5  7  4  0  0  0  0
  5  8  1  0  0  0  0
  6  7  4  0  0  0  0
  6 39  4  0  0  0  0
  7 55  1  0  0  0  0
  9 13  1  0  0  0  0
 10 14  1  0  0  0  0
 11 15  1  0  0  0  0
 12 18  1  0  0  0  0
 13 15  1  0  0  0  0
 13 29  1  0  0  0  0
 13 33  1  0  0  0  0
 14 18  1  0  0  0  0
 14 21  1  0  0  0  0
 14 25  1  0  0  0  0
 15 16  1  0  0  0  0
 15 17  1  0  0  0  0
 18 19  1  0  0  0  0
 18 20  1  0  0  0  0
 21 22  1  0  0  0  0
 21 23  1  0  0  0  0
 21 24  1  0  0  0  0
 25 26  1  0  0  0  0
 25 27  1  0  0  0  0
 25 28  1  0  0  0  0
 29 30  1  0  0  0  0
 29 31  1  0  0  0  0
 29 32  1  0  0  0  0
 33 34  1  0  0  0  0
 33 35  1  0  0  0  0
 33 36  1  0  0  0  0
 37 41  1  0  0  0  0
 37 42  1  0  0  0  0
 37 50  1  0  0  0  0
 38 40  1  0  0  0  0
 39 40  1  0  0  0  0
 42 43  1  0  0  0  0
 42 44  1  0  0  0  0
 42 45  1  0  0  0  0
 45 46  1  0  0  0  0
 45 47  2  0  0  0  0
 47 48  1  0  0  0  0
 47 49  1  0  0  0  0
 51 52  1  0  0  0  0
 51 53  1  0  0  0  0
 51 54  1  0  0  0  0
 55 56  1  0  0  0  0
 55 57  1  0  0  0  0
 55 58  1  0  0  0  0
M  END
