# Supplementary material for: Olefin Coupling Catalyzed by (Pybox)Os Complexes via Osmacyclopentane Intermediates: Comparison with Isoelectronic (Phebox)Ir
Source: JACS Au. 2025 Dec 9;5(12):6220–30. doi: 10.1021/jacsau.5c01197 (PMC12728604; doi:10.1021/jacsau.5c01197)
Supplement: Supplementary file 2 [file au5c01197_si_002.zip › Mol Files PyboxOs/mol-files-PheboxIr/IrPheBox-06-path-A-Oct-Ethene-int1-frm-BetaMig-[Kappa2-3-C2H4].mol]

IrPheBox-06-path-A-oct-int1-frm-BetaMig-[Kappa2-3-C2H4]

Created by GaussView 6.1.1
 64 65  0  0  0  0  0  0  0  0  0    0
    2.2281    1.3697   -0.1266 C   0  0  0  0  0  0  0  0  0  0  0  0
   -2.5881    0.7014    0.1193 C   0  0  0  0  0  0  0  0  0  0  0  0
    0.9429    2.0061    0.0296 C   0  0  0  0  0  0  0  0  0  0  0  0
    0.7460    3.4009    0.1273 C   0  0  0  0  0  0  0  0  0  0  0  0
   -0.5611    3.8565    0.2502 C   0  0  0  0  0  0  0  0  0  0  0  0
   -1.4261    1.6111    0.1619 C   0  0  0  0  0  0  0  0  0  0  0  0
   -1.6543    2.9897    0.2602 C   0  0  0  0  0  0  0  0  0  0  0  0
   -0.7378    4.9260    0.3332 H   0  0  0  0  0  0  0  0  0  0  0  0
    2.3457    0.0786   -0.1837 N   0  0  0  0  0  0  0  0  0  0  0  0
   -3.2543    0.3999   -0.9219 N   0  0  0  0  0  0  0  0  0  0  0  0
    3.3736    2.0768   -0.2317 O   0  0  0  0  0  0  0  0  0  0  0  0
   -2.9489    0.1462    1.3131 O   0  0  0  0  0  0  0  0  0  0  0  0
    3.7884   -0.2435   -0.2215 C   0  0  0  0  0  0  0  0  0  0  0  0
   -4.2933   -0.5614   -0.5012 C   0  0  0  0  0  0  0  0  0  0  0  0
    4.3807    1.1177   -0.6134 C   0  0  0  0  0  0  0  0  0  0  0  0
    4.5380    1.2081   -1.6952 H   0  0  0  0  0  0  0  0  0  0  0  0
    5.3048    1.3717   -0.0915 H   0  0  0  0  0  0  0  0  0  0  0  0
   -3.9550   -0.8273    0.9848 C   0  0  0  0  0  0  0  0  0  0  0  0
   -4.8000   -0.6917    1.6652 H   0  0  0  0  0  0  0  0  0  0  0  0
   -3.5243   -1.8239    1.1460 H   0  0  0  0  0  0  0  0  0  0  0  0
   -5.6593    0.0941   -0.6679 C   0  0  0  0  0  0  0  0  0  0  0  0
   -5.8147    0.3923   -1.7072 H   0  0  0  0  0  0  0  0  0  0  0  0
   -6.4648   -0.5896   -0.3814 H   0  0  0  0  0  0  0  0  0  0  0  0
   -5.7351    0.9909   -0.0459 H   0  0  0  0  0  0  0  0  0  0  0  0
   -4.1754   -1.8230   -1.3449 C   0  0  0  0  0  0  0  0  0  0  0  0
   -4.8961   -2.5820   -1.0239 H   0  0  0  0  0  0  0  0  0  0  0  0
   -4.3599   -1.5998   -2.3982 H   0  0  0  0  0  0  0  0  0  0  0  0
   -3.1694   -2.2457   -1.2598 H   0  0  0  0  0  0  0  0  0  0  0  0
    4.0869   -1.3214   -1.2473 C   0  0  0  0  0  0  0  0  0  0  0  0
    5.1624   -1.5101   -1.3128 H   0  0  0  0  0  0  0  0  0  0  0  0
    3.5964   -2.2579   -0.9739 H   0  0  0  0  0  0  0  0  0  0  0  0
    3.7299   -1.0257   -2.2373 H   0  0  0  0  0  0  0  0  0  0  0  0
    4.2534   -0.6474    1.1768 C   0  0  0  0  0  0  0  0  0  0  0  0
    3.7326   -1.5399    1.5251 H   0  0  0  0  0  0  0  0  0  0  0  0
    5.3272   -0.8584    1.1786 H   0  0  0  0  0  0  0  0  0  0  0  0
    4.0596    0.1540    1.8947 H   0  0  0  0  0  0  0  0  0  0  0  0
   -0.2404   -2.3215    2.2834 C   0  0  0  0  0  0  0  0  0  0  0  0
   -1.3214   -2.2546    2.4343 H   0  0  0  0  0  0  0  0  0  0  0  0
    0.1668   -2.9186    3.1127 H   0  0  0  0  0  0  0  0  0  0  0  0
    0.3510   -0.9238    2.1013 C   0  0  0  0  0  0  0  0  0  0  0  0
    1.3721   -0.8356    2.4913 H   0  0  0  0  0  0  0  0  0  0  0  0
   -0.2597   -0.1328    2.5376 H   0  0  0  0  0  0  0  0  0  0  0  0
    1.3549   -2.9181    0.4472 C   0  0  0  0  0  0  0  0  0  0  0  0
    2.1695   -2.6925    1.1277 H   0  0  0  0  0  0  0  0  0  0  0  0
    1.6215   -3.5126   -0.4198 H   0  0  0  0  0  0  0  0  0  0  0  0
    0.0468   -2.9278    0.9281 C   0  0  0  0  0  0  0  0  0  0  0  0
   -1.1855   -1.2629    0.0245 H   0  0  0  0  0  0  0  0  0  0  0  0
   -0.7073   -3.5258    0.4209 H   0  0  0  0  0  0  0  0  0  0  0  0
   -0.1335    1.0806    0.0571 C   0  0  0  0  0  0  0  0  0  0  0  0
    0.3603   -0.9482   -0.0206 Ir  0  0  0  0  0  0  0  0  0  0  0  0
   -0.0171   -0.4753   -2.2002 C   0  0  0  0  0  0  0  0  0  0  0  0
    0.4437   -1.7791   -2.1135 C   0  0  0  0  0  0  0  0  0  0  0  0
    0.6615    0.3236   -2.4869 H   0  0  0  0  0  0  0  0  0  0  0  0
   -1.0741   -0.2456   -2.2947 H   0  0  0  0  0  0  0  0  0  0  0  0
   -0.2497   -2.6147   -2.1585 H   0  0  0  0  0  0  0  0  0  0  0  0
    1.4732   -2.0177   -2.3630 H   0  0  0  0  0  0  0  0  0  0  0  0
    1.8639    4.4007    0.1125 C   0  0  0  0  0  0  0  0  0  0  0  0
    2.5897    4.2162    0.9080 H   0  0  0  0  0  0  0  0  0  0  0  0
    2.4272    4.3697   -0.8233 H   0  0  0  0  0  0  0  0  0  0  0  0
    1.4689    5.4103    0.2385 H   0  0  0  0  0  0  0  0  0  0  0  0
   -3.0513    3.5231    0.3581 C   0  0  0  0  0  0  0  0  0  0  0  0
   -3.6173    3.3003   -0.5518 H   0  0  0  0  0  0  0  0  0  0  0  0
   -3.5971    3.0570    1.1847 H   0  0  0  0  0  0  0  0  0  0  0  0
   -3.0594    4.6033    0.5116 H   0  0  0  0  0  0  0  0  0  0  0  0
  1  3  4  0  0  0  0
  1  9  2  0  0  0  0
  1 11  1  0  0  0  0
  2  6  1  0  0  0  0
  2 10  2  0  0  0  0
  2 12  1  0  0  0  0
  3  4  4  0  0  0  0
  3 49  4  0  0  0  0
  4  5  4  0  0  0  0
  4 57  1  0  0  0  0
  5  7  4  0  0  0  0
  5  8  1  0  0  0  0
  6  7  4  0  0  0  0
  6 49  4  0  0  0  0
  7 61  1  0  0  0  0
  9 13  1  0  0  0  0
 10 14  1  0  0  0  0
 11 15  1  0  0  0  0
 12 18  1  0  0  0  0
 13 15  1  0  0  0  0
 13 29  1  0  0  0  0
 13 33  1  0  0  0  0
 14 18  1  0  0  0  0
 14 21  1  0  0  0  0
 14 25  1  0  0  0  0
 15 16  1  0  0  0  0
 15 17  1  0  0  0  0
 18 19  1  0  0  0  0
 18 20  1  0  0  0  0
 21 22  1  0  0  0  0
 21 23  1  0  0  0  0
 21 24  1  0  0  0  0
 25 26  1  0  0  0  0
 25 27  1  0  0  0  0
 25 28  1  0  0  0  0
 29 30  1  0  0  0  0
 29 31  1  0  0  0  0
 29 32  1  0  0  0  0
 33 34  1  0  0  0  0
 33 35  1  0  0  0  0
 33 36  1  0  0  0  0
 37 38  1  0  0  0  0
 37 39  1  0  0  0  0
 37 40  1  0  0  0  0
 37 46  1  0  0  0  0
 40 41  1  0  0  0  0
 40 42  1  0  0  0  0
 40 50  1  0  0  0  0
 43 44  1  0  0  0  0
 43 45  1  0  0  0  0
 43 46  4  0  0  0  0
 46 48  1  0  0  0  0
 47 50  1  0  0  0  0
 49 50  1  0  0  0  0
 51 52  2  0  0  0  0
 51 53  1  0  0  0  0
 51 54  1  0  0  0  0
 52 55  1  0  0  0  0
 52 56  1  0  0  0  0
 57 58  1  0  0  0  0
 57 59  1  0  0  0  0
 57 60  1  0  0  0  0
 61 62  1  0  0  0  0
 61 63  1  0  0  0  0
 61 64  1  0  0  0  0
M  END
