# Supplementary material for: Olefin Coupling Catalyzed by (Pybox)Os Complexes via Osmacyclopentane Intermediates: Comparison with Isoelectronic (Phebox)Ir
Source: JACS Au. 2025 Dec 9;5(12):6220–30. doi: 10.1021/jacsau.5c01197 (PMC12728604; doi:10.1021/jacsau.5c01197)
Supplement: Supplementary file 2 [file au5c01197_si_002.zip › Mol Files PyboxOs/mol-files-PheboxIr/IrPheBox-14-path-B-TS-EedEl-frm-TS2-prime.mol]

IrPheBox-14-path-B-TS-EedEl-frm-TS2-prime

Created by GaussView 6.1.1
 58 59  0  0  0  0  0  0  0  0  0    0
   -2.3476    1.0231    0.1732 C   0  0  0  0  0  0  0  0  0  0  0  0
    2.2627    1.1143   -0.0127 C   0  0  0  0  0  0  0  0  0  0  0  0
   -1.2893    1.9337   -0.1034 C   0  0  0  0  0  0  0  0  0  0  0  0
   -1.3282    3.3377   -0.1391 C   0  0  0  0  0  0  0  0  0  0  0  0
   -0.1155    4.0220   -0.2579 C   0  0  0  0  0  0  0  0  0  0  0  0
    1.1446    1.9797   -0.2212 C   0  0  0  0  0  0  0  0  0  0  0  0
    1.1307    3.3818   -0.2621 C   0  0  0  0  0  0  0  0  0  0  0  0
   -0.1367    5.1084   -0.2938 H   0  0  0  0  0  0  0  0  0  0  0  0
   -2.0568   -0.2461    0.3645 N   0  0  0  0  0  0  0  0  0  0  0  0
    2.0599   -0.1622    0.2061 N   0  0  0  0  0  0  0  0  0  0  0  0
   -3.6613    1.3482    0.2515 O   0  0  0  0  0  0  0  0  0  0  0  0
    3.5423    1.5430    0.0685 O   0  0  0  0  0  0  0  0  0  0  0  0
   -3.3460   -0.9780    0.4307 C   0  0  0  0  0  0  0  0  0  0  0  0
    3.3532   -0.7388    0.6501 C   0  0  0  0  0  0  0  0  0  0  0  0
   -4.2930    0.1722    0.7904 C   0  0  0  0  0  0  0  0  0  0  0  0
   -4.3850    0.2975    1.8774 H   0  0  0  0  0  0  0  0  0  0  0  0
   -5.2869    0.0863    0.3480 H   0  0  0  0  0  0  0  0  0  0  0  0
    4.3340    0.3470    0.1831 C   0  0  0  0  0  0  0  0  0  0  0  0
    5.1490    0.5437    0.8827 H   0  0  0  0  0  0  0  0  0  0  0  0
    4.7524    0.1191   -0.8055 H   0  0  0  0  0  0  0  0  0  0  0  0
    3.3267   -0.8462    2.1740 C   0  0  0  0  0  0  0  0  0  0  0  0
    2.5012   -1.4823    2.4992 H   0  0  0  0  0  0  0  0  0  0  0  0
    4.2625   -1.2697    2.5523 H   0  0  0  0  0  0  0  0  0  0  0  0
    3.1849    0.1381    2.6278 H   0  0  0  0  0  0  0  0  0  0  0  0
    3.6856   -2.0766    0.0132 C   0  0  0  0  0  0  0  0  0  0  0  0
    4.7069   -2.3695    0.2759 H   0  0  0  0  0  0  0  0  0  0  0  0
    3.0213   -2.8662    0.3652 H   0  0  0  0  0  0  0  0  0  0  0  0
    3.6171   -2.0304   -1.0760 H   0  0  0  0  0  0  0  0  0  0  0  0
   -3.3414   -2.0585    1.4964 C   0  0  0  0  0  0  0  0  0  0  0  0
   -4.3512   -2.4536    1.6445 H   0  0  0  0  0  0  0  0  0  0  0  0
   -2.7006   -2.8951    1.2133 H   0  0  0  0  0  0  0  0  0  0  0  0
   -2.9835   -1.6616    2.4492 H   0  0  0  0  0  0  0  0  0  0  0  0
   -3.6854   -1.5357   -0.9510 C   0  0  0  0  0  0  0  0  0  0  0  0
   -2.9037   -2.2095   -1.3037 H   0  0  0  0  0  0  0  0  0  0  0  0
   -4.6323   -2.0839   -0.9246 H   0  0  0  0  0  0  0  0  0  0  0  0
   -3.7773   -0.7253   -1.6793 H   0  0  0  0  0  0  0  0  0  0  0  0
    0.6105   -3.2203   -1.4571 C   0  0  0  0  0  0  0  0  0  0  0  0
    1.5694   -3.6283   -1.1182 H   0  0  0  0  0  0  0  0  0  0  0  0
    0.1968   -3.9487   -2.1640 H   0  0  0  0  0  0  0  0  0  0  0  0
    0.7733   -1.8329   -2.0592 C   0  0  0  0  0  0  0  0  0  0  0  0
    0.3528   -1.7410   -3.0620 H   0  0  0  0  0  0  0  0  0  0  0  0
    1.7839   -1.4269   -2.0820 H   0  0  0  0  0  0  0  0  0  0  0  0
    0.1402   -2.6578    0.9957 C   0  0  0  0  0  0  0  0  0  0  0  0
   -0.5404   -2.6672    1.8406 H   0  0  0  0  0  0  0  0  0  0  0  0
    1.1854   -2.8016    1.2529 H   0  0  0  0  0  0  0  0  0  0  0  0
   -0.3176   -3.0015   -0.2769 C   0  0  0  0  0  0  0  0  0  0  0  0
   -1.3645   -3.2549   -0.4182 H   0  0  0  0  0  0  0  0  0  0  0  0
   -0.5525   -0.9658   -1.6927 H   0  0  0  0  0  0  0  0  0  0  0  0
   -0.0601    1.2276   -0.2191 C   0  0  0  0  0  0  0  0  0  0  0  0
   -0.0454   -0.7478   -0.1657 Ir  0  0  0  0  0  0  0  0  0  0  0  0
   -2.6117    4.1017   -0.0331 C   0  0  0  0  0  0  0  0  0  0  0  0
   -3.3158    3.8177   -0.8197 H   0  0  0  0  0  0  0  0  0  0  0  0
   -3.1207    3.8968    0.9130 H   0  0  0  0  0  0  0  0  0  0  0  0
   -2.4357    5.1767   -0.1007 H   0  0  0  0  0  0  0  0  0  0  0  0
    2.3851    4.2006   -0.2754 C   0  0  0  0  0  0  0  0  0  0  0  0
    2.9560    4.0724    0.6488 H   0  0  0  0  0  0  0  0  0  0  0  0
    3.0550    3.9029   -1.0859 H   0  0  0  0  0  0  0  0  0  0  0  0
    2.1569    5.2620   -0.3884 H   0  0  0  0  0  0  0  0  0  0  0  0
  1  3  4  0  0  0  0
  1  9  2  0  0  0  0
  1 11  1  0  0  0  0
  2  6  4  0  0  0  0
  2 10  2  0  0  0  0
  2 12  1  0  0  0  0
  3  4  4  0  0  0  0
  3 49  4  0  0  0  0
  4  5  4  0  0  0  0
  4 51  1  0  0  0  0
  5  7  4  0  0  0  0
  5  8  1  0  0  0  0
  6  7  4  0  0  0  0
  6 49  4  0  0  0  0
  7 55  1  0  0  0  0
  9 13  1  0  0  0  0
 10 14  1  0  0  0  0
 11 15  1  0  0  0  0
 12 18  1  0  0  0  0
 13 15  1  0  0  0  0
 13 29  1  0  0  0  0
 13 33  1  0  0  0  0
 14 18  1  0  0  0  0
 14 21  1  0  0  0  0
 14 25  1  0  0  0  0
 15 16  1  0  0  0  0
 15 17  1  0  0  0  0
 18 19  1  0  0  0  0
 18 20  1  0  0  0  0
 21 22  1  0  0  0  0
 21 23  1  0  0  0  0
 21 24  1  0  0  0  0
 25 26  1  0  0  0  0
 25 27  1  0  0  0  0
 25 28  1  0  0  0  0
 29 30  1  0  0  0  0
 29 31  1  0  0  0  0
 29 32  1  0  0  0  0
 33 34  1  0  0  0  0
 33 35  1  0  0  0  0
 33 36  1  0  0  0  0
 37 38  1  0  0  0  0
 37 39  1  0  0  0  0
 37 40  1  0  0  0  0
 37 46  1  0  0  0  0
 40 41  1  0  0  0  0
 40 42  1  0  0  0  0
 43 44  1  0  0  0  0
 43 45  1  0  0  0  0
 43 46  4  0  0  0  0
 46 47  1  0  0  0  0
 48 50  1  0  0  0  0
 49 50  1  0  0  0  0
 51 52  1  0  0  0  0
 51 53  1  0  0  0  0
 51 54  1  0  0  0  0
 55 56  1  0  0  0  0
 55 57  1  0  0  0  0
 55 58  1  0  0  0  0
M  END
