# Supplementary material for: Olefin Coupling Catalyzed by (Pybox)Os Complexes via Osmacyclopentane Intermediates: Comparison with Isoelectronic (Phebox)Ir
Source: JACS Au. 2025 Dec 9;5(12):6220–30. doi: 10.1021/jacsau.5c01197 (PMC12728604; doi:10.1021/jacsau.5c01197)
Supplement: Supplementary file 2 [file au5c01197_si_002.zip › Mol Files PyboxOs/mol-files-PheboxIr/IrPheBox-11-path-A-plnr-[1-(C2H4)].mol]

IrPheBox-11-path-A-plnr-[1-(C2H4)]

Created by GaussView 6.1.1
 52 53  0  0  0  0  0  0  0  0  0    0
    0.4507    2.2560   -0.9175 C   0  0  0  0  0  0  0  0  0  0  0  0
   -0.4507   -2.2560   -0.9175 C   0  0  0  0  0  0  0  0  0  0  0  0
    0.2269    1.1869   -1.8338 C   0  0  0  0  0  0  0  0  0  0  0  0
    0.2286    1.2088   -3.2387 C   0  0  0  0  0  0  0  0  0  0  0  0
    0.0000    0.0000   -3.9026 C   0  0  0  0  0  0  0  0  0  0  0  0
   -0.2269   -1.1869   -1.8338 C   0  0  0  0  0  0  0  0  0  0  0  0
   -0.2286   -1.2088   -3.2387 C   0  0  0  0  0  0  0  0  0  0  0  0
    0.0000    0.0000   -4.9899 H   0  0  0  0  0  0  0  0  0  0  0  0
    0.3825    2.0276    0.3753 N   0  0  0  0  0  0  0  0  0  0  0  0
   -0.3825   -2.0276    0.3753 N   0  0  0  0  0  0  0  0  0  0  0  0
    0.7784    3.5047   -1.2959 O   0  0  0  0  0  0  0  0  0  0  0  0
   -0.7784   -3.5047   -1.2959 O   0  0  0  0  0  0  0  0  0  0  0  0
    0.8600    3.2694    1.0528 C   0  0  0  0  0  0  0  0  0  0  0  0
   -0.8600   -3.2694    1.0528 C   0  0  0  0  0  0  0  0  0  0  0  0
    0.7391    4.2852   -0.0914 C   0  0  0  0  0  0  0  0  0  0  0  0
    1.5538    5.0112   -0.1236 H   0  0  0  0  0  0  0  0  0  0  0  0
   -0.2200    4.8173   -0.0635 H   0  0  0  0  0  0  0  0  0  0  0  0
   -0.7391   -4.2852   -0.0914 C   0  0  0  0  0  0  0  0  0  0  0  0
    0.2200   -4.8173   -0.0635 H   0  0  0  0  0  0  0  0  0  0  0  0
   -1.5538   -5.0112   -0.1236 H   0  0  0  0  0  0  0  0  0  0  0  0
    0.0000   -3.7343    2.2199 C   0  0  0  0  0  0  0  0  0  0  0  0
   -0.2363   -3.2223    3.1499 H   0  0  0  0  0  0  0  0  0  0  0  0
   -0.1711   -4.8030    2.3874 H   0  0  0  0  0  0  0  0  0  0  0  0
    1.0608   -3.5927    2.0022 H   0  0  0  0  0  0  0  0  0  0  0  0
   -2.3195   -3.0748    1.4552 C   0  0  0  0  0  0  0  0  0  0  0  0
   -2.6989   -3.9620    1.9718 H   0  0  0  0  0  0  0  0  0  0  0  0
   -2.4293   -2.2142    2.1164 H   0  0  0  0  0  0  0  0  0  0  0  0
   -2.9420   -2.8951    0.5746 H   0  0  0  0  0  0  0  0  0  0  0  0
    2.3195    3.0748    1.4552 C   0  0  0  0  0  0  0  0  0  0  0  0
    2.6989    3.9620    1.9718 H   0  0  0  0  0  0  0  0  0  0  0  0
    2.4293    2.2142    2.1164 H   0  0  0  0  0  0  0  0  0  0  0  0
    2.9420    2.8951    0.5746 H   0  0  0  0  0  0  0  0  0  0  0  0
   -0.0000    3.7343    2.2199 C   0  0  0  0  0  0  0  0  0  0  0  0
    0.2363    3.2223    3.1499 H   0  0  0  0  0  0  0  0  0  0  0  0
    0.1711    4.8030    2.3874 H   0  0  0  0  0  0  0  0  0  0  0  0
   -1.0608    3.5927    2.0022 H   0  0  0  0  0  0  0  0  0  0  0  0
    0.4690    2.4614   -4.0238 C   0  0  0  0  0  0  0  0  0  0  0  0
   -0.2588    3.2393   -3.7768 H   0  0  0  0  0  0  0  0  0  0  0  0
    1.4522    2.8899   -3.8100 H   0  0  0  0  0  0  0  0  0  0  0  0
    0.4091    2.2666   -5.0960 H   0  0  0  0  0  0  0  0  0  0  0  0
   -0.4690   -2.4614   -4.0238 C   0  0  0  0  0  0  0  0  0  0  0  0
    0.2588   -3.2393   -3.7768 H   0  0  0  0  0  0  0  0  0  0  0  0
   -1.4522   -2.8899   -3.8100 H   0  0  0  0  0  0  0  0  0  0  0  0
   -0.4091   -2.2666   -5.0960 H   0  0  0  0  0  0  0  0  0  0  0  0
    0.0000    0.0000   -1.1037 C   0  0  0  0  0  0  0  0  0  0  0  0
   -0.0000   -0.0000    0.8898 Ir  0  0  0  0  0  0  0  0  0  0  0  0
    0.0334    0.6983    2.9336 C   0  0  0  0  0  0  0  0  0  0  0  0
   -0.0334   -0.6983    2.9336 C   0  0  0  0  0  0  0  0  0  0  0  0
   -0.8590    1.2800    3.1481 H   0  0  0  0  0  0  0  0  0  0  0  0
    0.9719    1.1868    3.1791 H   0  0  0  0  0  0  0  0  0  0  0  0
   -0.9719   -1.1868    3.1791 H   0  0  0  0  0  0  0  0  0  0  0  0
    0.8590   -1.2800    3.1481 H   0  0  0  0  0  0  0  0  0  0  0  0
  1  3  4  0  0  0  0
  1  9  2  0  0  0  0
  1 11  1  0  0  0  0
  2  6  4  0  0  0  0
  2 10  2  0  0  0  0
  2 12  1  0  0  0  0
  3  4  4  0  0  0  0
  3 45  4  0  0  0  0
  4  5  4  0  0  0  0
  4 37  1  0  0  0  0
  5  7  4  0  0  0  0
  5  8  1  0  0  0  0
  6  7  4  0  0  0  0
  6 45  4  0  0  0  0
  7 41  1  0  0  0  0
  9 13  1  0  0  0  0
 10 14  1  0  0  0  0
 11 15  1  0  0  0  0
 12 18  1  0  0  0  0
 13 15  1  0  0  0  0
 13 29  1  0  0  0  0
 13 33  1  0  0  0  0
 14 18  1  0  0  0  0
 14 21  1  0  0  0  0
 14 25  1  0  0  0  0
 15 16  1  0  0  0  0
 15 17  1  0  0  0  0
 18 19  1  0  0  0  0
 18 20  1  0  0  0  0
 21 22  1  0  0  0  0
 21 23  1  0  0  0  0
 21 24  1  0  0  0  0
 25 26  1  0  0  0  0
 25 27  1  0  0  0  0
 25 28  1  0  0  0  0
 29 30  1  0  0  0  0
 29 31  1  0  0  0  0
 29 32  1  0  0  0  0
 33 34  1  0  0  0  0
 33 35  1  0  0  0  0
 33 36  1  0  0  0  0
 37 38  1  0  0  0  0
 37 39  1  0  0  0  0
 37 40  1  0  0  0  0
 41 42  1  0  0  0  0
 41 43  1  0  0  0  0
 41 44  1  0  0  0  0
 45 46  1  0  0  0  0
 47 48  4  0  0  0  0
 47 49  1  0  0  0  0
 47 50  1  0  0  0  0
 48 51  1  0  0  0  0
 48 52  1  0  0  0  0
M  END
