# Supplementary material for: Olefin Coupling Catalyzed by (Pybox)Os Complexes via Osmacyclopentane Intermediates: Comparison with Isoelectronic (Phebox)Ir
Source: JACS Au. 2025 Dec 9;5(12):6220–30. doi: 10.1021/jacsau.5c01197 (PMC12728604; doi:10.1021/jacsau.5c01197)
Supplement: Supplementary file 2 [file au5c01197_si_002.zip › Mol Files PyboxOs/mol-files-PheboxIr/IrPheBox-10-path-A-[1-(1-butene)(C2H4)].mol]

IrPheBox-10-path-A-[1-(1-butene)(C2H4)]

Created by GaussView 6.1.1
 64 66  0  0  0  0  0  0  0  0  0    0
   -2.4802    0.7636   -0.0449 C   0  0  0  0  0  0  0  0  0  0  0  0
    2.0769    1.4655   -0.0106 C   0  0  0  0  0  0  0  0  0  0  0  0
   -1.5488    1.8597   -0.1306 C   0  0  0  0  0  0  0  0  0  0  0  0
   -1.7805    3.2391   -0.2789 C   0  0  0  0  0  0  0  0  0  0  0  0
   -0.6554    4.0716   -0.3432 C   0  0  0  0  0  0  0  0  0  0  0  0
    0.8608    2.2307   -0.1203 C   0  0  0  0  0  0  0  0  0  0  0  0
    0.6682    3.6149   -0.2756 C   0  0  0  0  0  0  0  0  0  0  0  0
   -0.8193    5.1403   -0.4592 H   0  0  0  0  0  0  0  0  0  0  0  0
   -2.0455   -0.4708    0.0683 N   0  0  0  0  0  0  0  0  0  0  0  0
    2.0403    0.1566    0.0964 N   0  0  0  0  0  0  0  0  0  0  0  0
   -3.8163    0.9181   -0.0397 O   0  0  0  0  0  0  0  0  0  0  0  0
    3.2973    2.0302    0.0356 O   0  0  0  0  0  0  0  0  0  0  0  0
   -3.2227   -1.3327    0.3619 C   0  0  0  0  0  0  0  0  0  0  0  0
    3.4183   -0.2866    0.4567 C   0  0  0  0  0  0  0  0  0  0  0  0
   -4.3553   -0.4219   -0.1243 C   0  0  0  0  0  0  0  0  0  0  0  0
   -5.2560   -0.4598    0.4900 H   0  0  0  0  0  0  0  0  0  0  0  0
   -4.6172   -0.6107   -1.1724 H   0  0  0  0  0  0  0  0  0  0  0  0
    4.2292    0.9264   -0.0078 C   0  0  0  0  0  0  0  0  0  0  0  0
    5.0738    1.1748    0.6365 H   0  0  0  0  0  0  0  0  0  0  0  0
    4.5757    0.8209   -1.0430 H   0  0  0  0  0  0  0  0  0  0  0  0
    3.5141   -0.4553    1.9722 C   0  0  0  0  0  0  0  0  0  0  0  0
    2.8549   -1.2513    2.3207 H   0  0  0  0  0  0  0  0  0  0  0  0
    4.5390   -0.7134    2.2563 H   0  0  0  0  0  0  0  0  0  0  0  0
    3.2384    0.4677    2.4892 H   0  0  0  0  0  0  0  0  0  0  0  0
    3.8182   -1.5619   -0.2525 C   0  0  0  0  0  0  0  0  0  0  0  0
    4.8228   -1.8694    0.0519 H   0  0  0  0  0  0  0  0  0  0  0  0
    3.1242   -2.3671   -0.0002 H   0  0  0  0  0  0  0  0  0  0  0  0
    3.8136   -1.4318   -1.3365 H   0  0  0  0  0  0  0  0  0  0  0  0
   -3.3155   -1.5632    1.8692 C   0  0  0  0  0  0  0  0  0  0  0  0
   -4.2082   -2.1504    2.1059 H   0  0  0  0  0  0  0  0  0  0  0  0
   -2.4437   -2.1070    2.2355 H   0  0  0  0  0  0  0  0  0  0  0  0
   -3.3774   -0.6143    2.4086 H   0  0  0  0  0  0  0  0  0  0  0  0
   -3.1686   -2.6515   -0.3832 C   0  0  0  0  0  0  0  0  0  0  0  0
   -2.2876   -3.2212   -0.0772 H   0  0  0  0  0  0  0  0  0  0  0  0
   -4.0569   -3.2504   -0.1620 H   0  0  0  0  0  0  0  0  0  0  0  0
   -3.1178   -2.4966   -1.4634 H   0  0  0  0  0  0  0  0  0  0  0  0
    0.0263   -1.9662   -1.6857 C   0  0  0  0  0  0  0  0  0  0  0  0
   -0.9416   -2.4657   -1.7046 H   0  0  0  0  0  0  0  0  0  0  0  0
    0.0127   -0.5922   -2.0786 C   0  0  0  0  0  0  0  0  0  0  0  0
   -0.9052   -0.1356   -2.4489 H   0  0  0  0  0  0  0  0  0  0  0  0
    0.9154   -0.1623   -2.5161 H   0  0  0  0  0  0  0  0  0  0  0  0
    0.0734   -0.7832    2.1933 C   0  0  0  0  0  0  0  0  0  0  0  0
   -0.8831   -0.5415    2.6531 H   0  0  0  0  0  0  0  0  0  0  0  0
    0.8996   -0.2648    2.6752 H   0  0  0  0  0  0  0  0  0  0  0  0
    0.2856   -2.1001    1.6385 C   0  0  0  0  0  0  0  0  0  0  0  0
   -0.5037   -2.8476    1.7166 H   0  0  0  0  0  0  0  0  0  0  0  0
   -3.1564    3.8220   -0.3659 C   0  0  0  0  0  0  0  0  0  0  0  0
   -3.7197    3.3959   -1.2007 H   0  0  0  0  0  0  0  0  0  0  0  0
   -3.7403    3.6050    0.5330 H   0  0  0  0  0  0  0  0  0  0  0  0
   -3.1193    4.9049   -0.4953 H   0  0  0  0  0  0  0  0  0  0  0  0
    1.8049    4.5843   -0.3690 C   0  0  0  0  0  0  0  0  0  0  0  0
    2.4245    4.5621    0.5318 H   0  0  0  0  0  0  0  0  0  0  0  0
    2.4728    4.3391   -1.1994 H   0  0  0  0  0  0  0  0  0  0  0  0
    1.4436    5.6042   -0.5102 H   0  0  0  0  0  0  0  0  0  0  0  0
   -0.2386    1.3643   -0.0458 C   0  0  0  0  0  0  0  0  0  0  0  0
    0.0556   -0.6253    0.0709 Ir  0  0  0  0  0  0  0  0  0  0  0  0
    1.1457   -2.8994   -2.0651 C   0  0  0  0  0  0  0  0  0  0  0  0
    0.9915   -3.2266   -3.1064 H   0  0  0  0  0  0  0  0  0  0  0  0
    2.0944   -2.3547   -2.0769 H   0  0  0  0  0  0  0  0  0  0  0  0
    1.2479   -4.1293   -1.1791 C   0  0  0  0  0  0  0  0  0  0  0  0
    0.3071   -4.6909   -1.1824 H   0  0  0  0  0  0  0  0  0  0  0  0
    2.0372   -4.8119   -1.5079 H   0  0  0  0  0  0  0  0  0  0  0  0
    1.4410   -3.8500   -0.1402 H   0  0  0  0  0  0  0  0  0  0  0  0
    1.2731   -2.5515    1.7335 H   0  0  0  0  0  0  0  0  0  0  0  0
  1  3  4  0  0  0  0
  1  9  2  0  0  0  0
  1 11  1  0  0  0  0
  2  6  4  0  0  0  0
  2 10  2  0  0  0  0
  2 12  1  0  0  0  0
  3  4  4  0  0  0  0
  3 55  4  0  0  0  0
  4  5  4  0  0  0  0
  4 47  1  0  0  0  0
  5  7  4  0  0  0  0
  5  8  1  0  0  0  0
  6  7  4  0  0  0  0
  6 55  4  0  0  0  0
  7 51  1  0  0  0  0
  9 13  1  0  0  0  0
 10 14  1  0  0  0  0
 11 15  1  0  0  0  0
 12 18  1  0  0  0  0
 13 15  1  0  0  0  0
 13 29  1  0  0  0  0
 13 33  1  0  0  0  0
 14 18  1  0  0  0  0
 14 21  1  0  0  0  0
 14 25  1  0  0  0  0
 15 16  1  0  0  0  0
 15 17  1  0  0  0  0
 18 19  1  0  0  0  0
 18 20  1  0  0  0  0
 21 22  1  0  0  0  0
 21 23  1  0  0  0  0
 21 24  1  0  0  0  0
 25 26  1  0  0  0  0
 25 27  1  0  0  0  0
 25 28  1  0  0  0  0
 29 30  1  0  0  0  0
 29 31  1  0  0  0  0
 29 32  1  0  0  0  0
 33 34  1  0  0  0  0
 33 35  1  0  0  0  0
 33 36  1  0  0  0  0
 37 38  1  0  0  0  0
 37 39  4  0  0  0  0
 37 57  1  0  0  0  0
 39 40  1  0  0  0  0
 39 41  1  0  0  0  0
 39 56  1  0  0  0  0
 42 43  1  0  0  0  0
 42 44  1  0  0  0  0
 42 45  4  0  0  0  0
 42 56  1  0  0  0  0
 45 46  1  0  0  0  0
 45 64  1  0  0  0  0
 47 48  1  0  0  0  0
 47 49  1  0  0  0  0
 47 50  1  0  0  0  0
 51 52  1  0  0  0  0
 51 53  1  0  0  0  0
 51 54  1  0  0  0  0
 55 56  1  0  0  0  0
 57 58  1  0  0  0  0
 57 59  1  0  0  0  0
 57 60  1  0  0  0  0
 60 61  1  0  0  0  0
 60 62  1  0  0  0  0
 60 63  1  0  0  0  0
M  END
