# Supplementary material for: Olefin Coupling Catalyzed by (Pybox)Os Complexes via Osmacyclopentane Intermediates: Comparison with Isoelectronic (Phebox)Ir
Source: JACS Au. 2025 Dec 9;5(12):6220–30. doi: 10.1021/jacsau.5c01197 (PMC12728604; doi:10.1021/jacsau.5c01197)
Supplement: Supplementary file 2 [file au5c01197_si_002.zip › Mol Files PyboxOs/mol-files-PheboxIr/IrPheBox-02-TScc-coupling-[TS1Ir].mol]

IrPheBox-02-TScc-coupling-[TS1Ir]

Created by GaussView 6.1.1
 58 60  0  0  0  0  0  0  0  0  0    0
   -2.3285    1.0105   -0.0802 C   0  0  0  0  0  0  0  0  0  0  0  0
    2.3123    1.0565    0.0361 C   0  0  0  0  0  0  0  0  0  0  0  0
   -1.2586    1.9336    0.0017 C   0  0  0  0  0  0  0  0  0  0  0  0
   -1.2696    3.3349   -0.0101 C   0  0  0  0  0  0  0  0  0  0  0  0
   -0.0412    4.0071    0.0327 C   0  0  0  0  0  0  0  0  0  0  0  0
    1.2176    1.9580    0.0612 C   0  0  0  0  0  0  0  0  0  0  0  0
    1.2021    3.3576    0.0581 C   0  0  0  0  0  0  0  0  0  0  0  0
   -0.0511    5.0940    0.0297 H   0  0  0  0  0  0  0  0  0  0  0  0
   -2.0528   -0.2823   -0.1236 N   0  0  0  0  0  0  0  0  0  0  0  0
    2.0678   -0.2382   -0.0249 N   0  0  0  0  0  0  0  0  0  0  0  0
   -3.6442    1.3247   -0.1239 O   0  0  0  0  0  0  0  0  0  0  0  0
    3.6136    1.4127    0.0467 O   0  0  0  0  0  0  0  0  0  0  0  0
   -3.3394   -1.0103   -0.0146 C   0  0  0  0  0  0  0  0  0  0  0  0
    3.3557   -0.9612   -0.0571 C   0  0  0  0  0  0  0  0  0  0  0  0
   -4.3092    0.0913   -0.4574 C   0  0  0  0  0  0  0  0  0  0  0  0
   -5.2697    0.0737    0.0604 H   0  0  0  0  0  0  0  0  0  0  0  0
   -4.4772    0.0737   -1.5419 H   0  0  0  0  0  0  0  0  0  0  0  0
    4.3648    0.1913    0.1557 C   0  0  0  0  0  0  0  0  0  0  0  0
    4.8217    0.1632    1.1512 H   0  0  0  0  0  0  0  0  0  0  0  0
    5.1581    0.2147   -0.5956 H   0  0  0  0  0  0  0  0  0  0  0  0
    3.4422   -1.9770    1.0745 C   0  0  0  0  0  0  0  0  0  0  0  0
    2.6723   -2.7450    0.9759 H   0  0  0  0  0  0  0  0  0  0  0  0
    4.4161   -2.4765    1.0686 H   0  0  0  0  0  0  0  0  0  0  0  0
    3.3126   -1.4918    2.0448 H   0  0  0  0  0  0  0  0  0  0  0  0
    3.5568   -1.6289   -1.4140 C   0  0  0  0  0  0  0  0  0  0  0  0
    4.5543   -2.0752   -1.4761 H   0  0  0  0  0  0  0  0  0  0  0  0
    2.8242   -2.4206   -1.5784 H   0  0  0  0  0  0  0  0  0  0  0  0
    3.4528   -0.9012   -2.2227 H   0  0  0  0  0  0  0  0  0  0  0  0
   -3.5944   -1.3880    1.4449 C   0  0  0  0  0  0  0  0  0  0  0  0
   -4.5678   -1.8773    1.5504 H   0  0  0  0  0  0  0  0  0  0  0  0
   -2.8314   -2.0732    1.8167 H   0  0  0  0  0  0  0  0  0  0  0  0
   -3.5867   -0.4988    2.0808 H   0  0  0  0  0  0  0  0  0  0  0  0
   -3.3913   -2.2254   -0.9201 C   0  0  0  0  0  0  0  0  0  0  0  0
   -2.6413   -2.9628   -0.6238 H   0  0  0  0  0  0  0  0  0  0  0  0
   -4.3722   -2.7065   -0.8622 H   0  0  0  0  0  0  0  0  0  0  0  0
   -3.2012   -1.9500   -1.9595 H   0  0  0  0  0  0  0  0  0  0  0  0
    0.2350   -3.0905   -0.4897 C   0  0  0  0  0  0  0  0  0  0  0  0
    1.2866   -3.3816   -0.4606 H   0  0  0  0  0  0  0  0  0  0  0  0
   -0.3388   -4.0030   -0.6793 H   0  0  0  0  0  0  0  0  0  0  0  0
    0.0202   -2.0846   -1.6307 C   0  0  0  0  0  0  0  0  0  0  0  0
   -0.9116   -2.2392   -2.1732 H   0  0  0  0  0  0  0  0  0  0  0  0
    0.8601   -2.0782   -2.3231 H   0  0  0  0  0  0  0  0  0  0  0  0
    0.0038   -1.5023    1.8179 C   0  0  0  0  0  0  0  0  0  0  0  0
   -0.8363   -1.2271    2.4563 H   0  0  0  0  0  0  0  0  0  0  0  0
    0.9410   -1.4135    2.3701 H   0  0  0  0  0  0  0  0  0  0  0  0
   -0.1906   -2.8454    1.1211 C   0  0  0  0  0  0  0  0  0  0  0  0
    0.3981   -3.6316    1.6045 H   0  0  0  0  0  0  0  0  0  0  0  0
   -1.2373   -3.1496    1.1872 H   0  0  0  0  0  0  0  0  0  0  0  0
   -2.5481    4.1129   -0.0679 C   0  0  0  0  0  0  0  0  0  0  0  0
   -3.1225    3.8722   -0.9670 H   0  0  0  0  0  0  0  0  0  0  0  0
   -3.2002    3.8778    0.7780 H   0  0  0  0  0  0  0  0  0  0  0  0
   -2.3553    5.1871   -0.0629 H   0  0  0  0  0  0  0  0  0  0  0  0
    2.4651    4.1632    0.0704 C   0  0  0  0  0  0  0  0  0  0  0  0
    3.0849    3.9253    0.9391 H   0  0  0  0  0  0  0  0  0  0  0  0
    3.0829    3.9530   -0.8074 H   0  0  0  0  0  0  0  0  0  0  0  0
    2.2484    5.2326    0.0864 H   0  0  0  0  0  0  0  0  0  0  0  0
   -0.0137    1.2240    0.0597 C   0  0  0  0  0  0  0  0  0  0  0  0
    0.0088   -0.6622   -0.0644 Ir  0  0  0  0  0  0  0  0  0  0  0  0
  1  3  4  0  0  0  0
  1  9  2  0  0  0  0
  1 11  1  0  0  0  0
  2  6  4  0  0  0  0
  2 10  2  0  0  0  0
  2 12  1  0  0  0  0
  3  4  4  0  0  0  0
  3 57  4  0  0  0  0
  4  5  4  0  0  0  0
  4 49  1  0  0  0  0
  5  7  4  0  0  0  0
  5  8  1  0  0  0  0
  6  7  4  0  0  0  0
  6 57  4  0  0  0  0
  7 53  1  0  0  0  0
  9 13  1  0  0  0  0
 10 14  1  0  0  0  0
 11 15  1  0  0  0  0
 12 18  1  0  0  0  0
 13 15  1  0  0  0  0
 13 29  1  0  0  0  0
 13 33  1  0  0  0  0
 14 18  1  0  0  0  0
 14 21  1  0  0  0  0
 14 25  1  0  0  0  0
 15 16  1  0  0  0  0
 15 17  1  0  0  0  0
 18 19  1  0  0  0  0
 18 20  1  0  0  0  0
 21 22  1  0  0  0  0
 21 23  1  0  0  0  0
 21 24  1  0  0  0  0
 25 26  1  0  0  0  0
 25 27  1  0  0  0  0
 25 28  1  0  0  0  0
 29 30  1  0  0  0  0
 29 31  1  0  0  0  0
 29 32  1  0  0  0  0
 33 34  1  0  0  0  0
 33 35  1  0  0  0  0
 33 36  1  0  0  0  0
 37 38  1  0  0  0  0
 37 39  1  0  0  0  0
 37 40  1  0  0  0  0
 40 41  1  0  0  0  0
 40 42  1  0  0  0  0
 40 58  1  0  0  0  0
 43 44  1  0  0  0  0
 43 45  1  0  0  0  0
 43 46  1  0  0  0  0
 43 58  1  0  0  0  0
 46 47  1  0  0  0  0
 46 48  1  0  0  0  0
 49 50  1  0  0  0  0
 49 51  1  0  0  0  0
 49 52  1  0  0  0  0
 53 54  1  0  0  0  0
 53 55  1  0  0  0  0
 53 56  1  0  0  0  0
 57 58  1  0  0  0  0
M  END
