# Supplementary material for: Olefin Coupling Catalyzed by (Pybox)Os Complexes via Osmacyclopentane Intermediates: Comparison with Isoelectronic (Phebox)Ir
Source: JACS Au. 2025 Dec 9;5(12):6220–30. doi: 10.1021/jacsau.5c01197 (PMC12728604; doi:10.1021/jacsau.5c01197)
Supplement: Supplementary file 2 [file au5c01197_si_002.zip › Mol Files PyboxOs/mol-files-PheboxIr/IrPheBox-04-Oct-metallacy-ethylene-[2Ir-C2H4].mol]

IrPheBox-04-Oct-metallacy-ethylene-[2Ir-C2H4]

Created by GaussView 6.1.1
 64 65  0  0  0  0  0  0  0  0  0    0
   -2.3205    1.0280   -0.0908 C   0  0  0  0  0  0  0  0  0  0  0  0
    2.2857    1.0798    0.0043 C   0  0  0  0  0  0  0  0  0  0  0  0
   -1.2504    1.9860    0.0459 C   0  0  0  0  0  0  0  0  0  0  0  0
   -1.2899    3.3822    0.2130 C   0  0  0  0  0  0  0  0  0  0  0  0
   -0.0603    4.0435    0.3292 C   0  0  0  0  0  0  0  0  0  0  0  0
    1.1850    2.0092    0.1122 C   0  0  0  0  0  0  0  0  0  0  0  0
    1.1869    3.4051    0.2856 C   0  0  0  0  0  0  0  0  0  0  0  0
   -0.0742    5.1221    0.4662 H   0  0  0  0  0  0  0  0  0  0  0  0
   -2.0597   -0.2549   -0.1856 N   0  0  0  0  0  0  0  0  0  0  0  0
    2.0674   -0.2043   -0.1460 N   0  0  0  0  0  0  0  0  0  0  0  0
   -3.6215    1.3677   -0.1308 O   0  0  0  0  0  0  0  0  0  0  0  0
    3.5715    1.4680    0.0196 O   0  0  0  0  0  0  0  0  0  0  0  0
   -3.3616   -0.9730   -0.1342 C   0  0  0  0  0  0  0  0  0  0  0  0
    3.3809   -0.8927   -0.2140 C   0  0  0  0  0  0  0  0  0  0  0  0
   -4.3132    0.1589   -0.5285 C   0  0  0  0  0  0  0  0  0  0  0  0
   -5.2751    0.1387   -0.0147 H   0  0  0  0  0  0  0  0  0  0  0  0
   -4.4747    0.2091   -1.6125 H   0  0  0  0  0  0  0  0  0  0  0  0
    4.3423    0.3037   -0.3497 C   0  0  0  0  0  0  0  0  0  0  0  0
    5.2077    0.2499    0.3133 H   0  0  0  0  0  0  0  0  0  0  0  0
    4.6872    0.4486   -1.3798 H   0  0  0  0  0  0  0  0  0  0  0  0
    3.6331   -1.6655    1.0748 C   0  0  0  0  0  0  0  0  0  0  0  0
    2.9125   -2.4764    1.1843 H   0  0  0  0  0  0  0  0  0  0  0  0
    4.6382   -2.0984    1.0641 H   0  0  0  0  0  0  0  0  0  0  0  0
    3.5469   -1.0121    1.9473 H   0  0  0  0  0  0  0  0  0  0  0  0
    3.4521   -1.8126   -1.4217 C   0  0  0  0  0  0  0  0  0  0  0  0
    4.4578   -2.2321   -1.5216 H   0  0  0  0  0  0  0  0  0  0  0  0
    2.7506   -2.6417   -1.3123 H   0  0  0  0  0  0  0  0  0  0  0  0
    3.2122   -1.2746   -2.3425 H   0  0  0  0  0  0  0  0  0  0  0  0
   -3.6256   -1.4173    1.3015 C   0  0  0  0  0  0  0  0  0  0  0  0
   -4.5784   -1.9513    1.3667 H   0  0  0  0  0  0  0  0  0  0  0  0
   -2.8333   -2.0784    1.6520 H   0  0  0  0  0  0  0  0  0  0  0  0
   -3.6671   -0.5555    1.9734 H   0  0  0  0  0  0  0  0  0  0  0  0
   -3.3824   -2.1413   -1.0978 C   0  0  0  0  0  0  0  0  0  0  0  0
   -2.6032   -2.8584   -0.8282 H   0  0  0  0  0  0  0  0  0  0  0  0
   -4.3473   -2.6549   -1.0655 H   0  0  0  0  0  0  0  0  0  0  0  0
   -3.2034   -1.8088   -2.1236 H   0  0  0  0  0  0  0  0  0  0  0  0
   -0.2303   -3.1164    1.7299 C   0  0  0  0  0  0  0  0  0  0  0  0
    0.1243   -4.0957    2.0882 H   0  0  0  0  0  0  0  0  0  0  0  0
    0.1190   -2.8620    0.2664 C   0  0  0  0  0  0  0  0  0  0  0  0
   -0.0169   -0.6410    1.9543 C   0  0  0  0  0  0  0  0  0  0  0  0
   -1.0250   -0.3253    2.2599 H   0  0  0  0  0  0  0  0  0  0  0  0
    0.6660    0.1409    2.3158 H   0  0  0  0  0  0  0  0  0  0  0  0
    0.3322   -1.9903    2.5782 C   0  0  0  0  0  0  0  0  0  0  0  0
   -0.0152   -2.0530    3.6205 H   0  0  0  0  0  0  0  0  0  0  0  0
   -0.0129   -1.5484   -2.2230 C   0  0  0  0  0  0  0  0  0  0  0  0
    0.0070   -0.1516   -2.3396 C   0  0  0  0  0  0  0  0  0  0  0  0
    0.9267    0.3729   -2.5877 H   0  0  0  0  0  0  0  0  0  0  0  0
   -0.9014    0.3958   -2.5799 H   0  0  0  0  0  0  0  0  0  0  0  0
   -0.9338   -2.0973   -2.3886 H   0  0  0  0  0  0  0  0  0  0  0  0
    0.8849   -2.1298   -2.4028 H   0  0  0  0  0  0  0  0  0  0  0  0
    1.4220   -2.0979    2.6282 H   0  0  0  0  0  0  0  0  0  0  0  0
   -1.3217   -3.1486    1.8496 H   0  0  0  0  0  0  0  0  0  0  0  0
   -0.4890   -3.4988   -0.3908 H   0  0  0  0  0  0  0  0  0  0  0  0
    1.1553   -3.1875    0.0828 H   0  0  0  0  0  0  0  0  0  0  0  0
    2.4462    4.2019    0.4253 C   0  0  0  0  0  0  0  0  0  0  0  0
    3.0462    3.8571    1.2721 H   0  0  0  0  0  0  0  0  0  0  0  0
    3.0844    4.1000   -0.4569 H   0  0  0  0  0  0  0  0  0  0  0  0
    2.2289    5.2614    0.5694 H   0  0  0  0  0  0  0  0  0  0  0  0
   -2.5719    4.1516    0.2779 C   0  0  0  0  0  0  0  0  0  0  0  0
   -3.1627    4.0226   -0.6333 H   0  0  0  0  0  0  0  0  0  0  0  0
   -3.2054    3.8046    1.0990 H   0  0  0  0  0  0  0  0  0  0  0  0
   -2.3864    5.2179    0.4172 H   0  0  0  0  0  0  0  0  0  0  0  0
   -0.0236    1.3146   -0.0100 C   0  0  0  0  0  0  0  0  0  0  0  0
    0.0055   -0.6968   -0.1877 Ir  0  0  0  0  0  0  0  0  0  0  0  0
  1  3  4  0  0  0  0
  1  9  2  0  0  0  0
  1 11  1  0  0  0  0
  2  6  4  0  0  0  0
  2 10  2  0  0  0  0
  2 12  4  0  0  0  0
  3  4  4  0  0  0  0
  3 63  4  0  0  0  0
  4  5  4  0  0  0  0
  4 59  1  0  0  0  0
  5  7  4  0  0  0  0
  5  8  1  0  0  0  0
  6  7  4  0  0  0  0
  6 63  4  0  0  0  0
  7 55  1  0  0  0  0
  9 13  1  0  0  0  0
 10 14  1  0  0  0  0
 11 15  1  0  0  0  0
 12 18  1  0  0  0  0
 13 15  1  0  0  0  0
 13 29  1  0  0  0  0
 13 33  1  0  0  0  0
 14 18  1  0  0  0  0
 14 21  1  0  0  0  0
 14 25  1  0  0  0  0
 15 16  1  0  0  0  0
 15 17  1  0  0  0  0
 18 19  1  0  0  0  0
 18 20  1  0  0  0  0
 21 22  1  0  0  0  0
 21 23  1  0  0  0  0
 21 24  1  0  0  0  0
 25 26  1  0  0  0  0
 25 27  1  0  0  0  0
 25 28  1  0  0  0  0
 29 30  1  0  0  0  0
 29 31  1  0  0  0  0
 29 32  1  0  0  0  0
 33 34  1  0  0  0  0
 33 35  1  0  0  0  0
 33 36  1  0  0  0  0
 37 38  1  0  0  0  0
 37 39  1  0  0  0  0
 37 43  1  0  0  0  0
 37 52  1  0  0  0  0
 39 53  1  0  0  0  0
 39 54  1  0  0  0  0
 40 41  1  0  0  0  0
 40 42  1  0  0  0  0
 40 43  1  0  0  0  0
 40 64  1  0  0  0  0
 43 44  1  0  0  0  0
 43 51  1  0  0  0  0
 45 46  4  0  0  0  0
 45 49  1  0  0  0  0
 45 50  1  0  0  0  0
 46 47  1  0  0  0  0
 46 48  1  0  0  0  0
 55 56  1  0  0  0  0
 55 57  1  0  0  0  0
 55 58  1  0  0  0  0
 59 60  1  0  0  0  0
 59 61  1  0  0  0  0
 59 62  1  0  0  0  0
 63 64  1  0  0  0  0
M  END
