# Supplementary material for: Olefin Coupling Catalyzed by (Pybox)Os Complexes via Osmacyclopentane Intermediates: Comparison with Isoelectronic (Phebox)Ir
Source: JACS Au. 2025 Dec 9;5(12):6220–30. doi: 10.1021/jacsau.5c01197 (PMC12728604; doi:10.1021/jacsau.5c01197)
Supplement: Supplementary file 2 [file au5c01197_si_002.zip › Mol Files PyboxOs/mol-files-PheboxIr/IrPheBox-05-path-A-Kappa2-BetaMig-[TS2Ir].mol]

IrPheBox-05-path-A-Kappa2-BetaMig-[TS2Ir]

Created by GaussView 6.1.1
 64 65  0  0  0  0  0  0  0  0  0    0
    2.2444    1.3772   -0.1050 C   0  0  0  0  0  0  0  0  0  0  0  0
   -2.5818    0.7318    0.0687 C   0  0  0  0  0  0  0  0  0  0  0  0
    0.9640    2.0275   -0.0358 C   0  0  0  0  0  0  0  0  0  0  0  0
    0.7712    3.4212    0.0355 C   0  0  0  0  0  0  0  0  0  0  0  0
   -0.5398    3.8724    0.1155 C   0  0  0  0  0  0  0  0  0  0  0  0
   -1.3987    1.6130    0.0616 C   0  0  0  0  0  0  0  0  0  0  0  0
   -1.6292    3.0000    0.1387 C   0  0  0  0  0  0  0  0  0  0  0  0
   -0.7258    4.9428    0.1570 H   0  0  0  0  0  0  0  0  0  0  0  0
    2.3080    0.0806   -0.1800 N   0  0  0  0  0  0  0  0  0  0  0  0
   -2.9734   -0.0492   -0.8600 N   0  0  0  0  0  0  0  0  0  0  0  0
    3.4276    2.0147   -0.0547 O   0  0  0  0  0  0  0  0  0  0  0  0
   -3.3598    0.8351    1.1913 O   0  0  0  0  0  0  0  0  0  0  0  0
    3.7162   -0.3389   -0.0183 C   0  0  0  0  0  0  0  0  0  0  0  0
   -4.2411   -0.6595   -0.4109 C   0  0  0  0  0  0  0  0  0  0  0  0
    4.4279    0.9951   -0.2900 C   0  0  0  0  0  0  0  0  0  0  0  0
    4.7547    1.0844   -1.3324 H   0  0  0  0  0  0  0  0  0  0  0  0
    5.2712    1.1957    0.3726 H   0  0  0  0  0  0  0  0  0  0  0  0
   -4.5550    0.0941    0.9019 C   0  0  0  0  0  0  0  0  0  0  0  0
   -5.3813    0.8082    0.7929 H   0  0  0  0  0  0  0  0  0  0  0  0
   -4.7664   -0.5612    1.7513 H   0  0  0  0  0  0  0  0  0  0  0  0
   -5.3096   -0.4346   -1.4708 C   0  0  0  0  0  0  0  0  0  0  0  0
   -5.0364   -0.9327   -2.4036 H   0  0  0  0  0  0  0  0  0  0  0  0
   -6.2767   -0.8289   -1.1429 H   0  0  0  0  0  0  0  0  0  0  0  0
   -5.4278    0.6315   -1.6814 H   0  0  0  0  0  0  0  0  0  0  0  0
   -4.0218   -2.1490   -0.1693 C   0  0  0  0  0  0  0  0  0  0  0  0
   -4.9624   -2.6503    0.0792 H   0  0  0  0  0  0  0  0  0  0  0  0
   -3.6045   -2.6235   -1.0615 H   0  0  0  0  0  0  0  0  0  0  0  0
   -3.3279   -2.3084    0.6601 H   0  0  0  0  0  0  0  0  0  0  0  0
    4.0954   -1.4237   -1.0085 C   0  0  0  0  0  0  0  0  0  0  0  0
    5.1483   -1.6976   -0.8967 H   0  0  0  0  0  0  0  0  0  0  0  0
    3.4884   -2.3151   -0.8293 H   0  0  0  0  0  0  0  0  0  0  0  0
    3.9326   -1.0951   -2.0381 H   0  0  0  0  0  0  0  0  0  0  0  0
    3.9227   -0.8177    1.4156 C   0  0  0  0  0  0  0  0  0  0  0  0
    3.2845   -1.6815    1.6134 H   0  0  0  0  0  0  0  0  0  0  0  0
    4.9644   -1.1096    1.5786 H   0  0  0  0  0  0  0  0  0  0  0  0
    3.6645   -0.0340    2.1328 H   0  0  0  0  0  0  0  0  0  0  0  0
   -0.7268   -2.0281    2.1573 C   0  0  0  0  0  0  0  0  0  0  0  0
   -1.7359   -1.6099    2.2523 H   0  0  0  0  0  0  0  0  0  0  0  0
   -0.5916   -2.7386    2.9832 H   0  0  0  0  0  0  0  0  0  0  0  0
    0.3130   -0.9027    2.0515 C   0  0  0  0  0  0  0  0  0  0  0  0
    1.2507   -1.1495    2.5589 H   0  0  0  0  0  0  0  0  0  0  0  0
   -0.0475    0.0499    2.4444 H   0  0  0  0  0  0  0  0  0  0  0  0
    0.8452   -3.0118    0.4970 C   0  0  0  0  0  0  0  0  0  0  0  0
    1.4828   -3.1406    1.3702 H   0  0  0  0  0  0  0  0  0  0  0  0
    1.0285   -3.7617   -0.2687 H   0  0  0  0  0  0  0  0  0  0  0  0
   -0.5543   -2.6910    0.7976 C   0  0  0  0  0  0  0  0  0  0  0  0
   -1.0147   -1.7313    0.0080 H   0  0  0  0  0  0  0  0  0  0  0  0
   -1.3361   -3.3699    0.4354 H   0  0  0  0  0  0  0  0  0  0  0  0
   -0.1019    1.0863   -0.0355 C   0  0  0  0  0  0  0  0  0  0  0  0
    0.5113   -0.9558   -0.0779 Ir  0  0  0  0  0  0  0  0  0  0  0  0
    0.1585   -0.5129   -2.2423 C   0  0  0  0  0  0  0  0  0  0  0  0
    0.7404   -1.7748   -2.1353 C   0  0  0  0  0  0  0  0  0  0  0  0
    0.7673    0.3418   -2.5260 H   0  0  0  0  0  0  0  0  0  0  0  0
   -0.9107   -0.3875   -2.3774 H   0  0  0  0  0  0  0  0  0  0  0  0
    0.1210   -2.6650   -2.2129 H   0  0  0  0  0  0  0  0  0  0  0  0
    1.7854   -1.9291   -2.3822 H   0  0  0  0  0  0  0  0  0  0  0  0
    1.8966    4.4113    0.0265 C   0  0  0  0  0  0  0  0  0  0  0  0
    2.5694    4.2691    0.8761 H   0  0  0  0  0  0  0  0  0  0  0  0
    2.5165    4.3162   -0.8687 H   0  0  0  0  0  0  0  0  0  0  0  0
    1.5094    5.4309    0.0663 H   0  0  0  0  0  0  0  0  0  0  0  0
   -3.0172    3.5648    0.2152 C   0  0  0  0  0  0  0  0  0  0  0  0
   -3.6968    3.0607   -0.4795 H   0  0  0  0  0  0  0  0  0  0  0  0
   -3.4432    3.4378    1.2143 H   0  0  0  0  0  0  0  0  0  0  0  0
   -3.0206    4.6303   -0.0214 H   0  0  0  0  0  0  0  0  0  0  0  0
  1  3  4  0  0  0  0
  1  9  2  0  0  0  0
  1 11  1  0  0  0  0
  2  6  1  0  0  0  0
  2 10  2  0  0  0  0
  2 12  1  0  0  0  0
  3  4  4  0  0  0  0
  3 49  4  0  0  0  0
  4  5  4  0  0  0  0
  4 57  1  0  0  0  0
  5  7  4  0  0  0  0
  5  8  1  0  0  0  0
  6  7  4  0  0  0  0
  6 49  4  0  0  0  0
  7 61  1  0  0  0  0
  9 13  1  0  0  0  0
  9 50  1  0  0  0  0
 10 14  1  0  0  0  0
 11 15  1  0  0  0  0
 12 18  1  0  0  0  0
 13 15  1  0  0  0  0
 13 29  1  0  0  0  0
 13 33  1  0  0  0  0
 14 18  1  0  0  0  0
 14 21  1  0  0  0  0
 14 25  1  0  0  0  0
 15 16  1  0  0  0  0
 15 17  1  0  0  0  0
 18 19  1  0  0  0  0
 18 20  1  0  0  0  0
 21 22  1  0  0  0  0
 21 23  1  0  0  0  0
 21 24  1  0  0  0  0
 25 26  1  0  0  0  0
 25 27  1  0  0  0  0
 25 28  1  0  0  0  0
 29 30  1  0  0  0  0
 29 31  1  0  0  0  0
 29 32  1  0  0  0  0
 33 34  1  0  0  0  0
 33 35  1  0  0  0  0
 33 36  1  0  0  0  0
 37 38  1  0  0  0  0
 37 39  1  0  0  0  0
 37 40  1  0  0  0  0
 37 46  1  0  0  0  0
 40 41  1  0  0  0  0
 40 42  1  0  0  0  0
 40 50  1  0  0  0  0
 43 44  1  0  0  0  0
 43 45  1  0  0  0  0
 43 46  1  0  0  0  0
 46 48  1  0  0  0  0
 49 50  1  0  0  0  0
 51 52  4  0  0  0  0
 51 53  1  0  0  0  0
 51 54  1  0  0  0  0
 52 55  1  0  0  0  0
 52 56  1  0  0  0  0
 57 58  1  0  0  0  0
 57 59  1  0  0  0  0
 57 60  1  0  0  0  0
 61 62  1  0  0  0  0
 61 63  1  0  0  0  0
 61 64  1  0  0  0  0
M  END
