# Supplementary material for: Olefin Coupling Catalyzed by (Pybox)Os Complexes via Osmacyclopentane Intermediates: Comparison with Isoelectronic (Phebox)Ir
Source: JACS Au. 2025 Dec 9;5(12):6220–30. doi: 10.1021/jacsau.5c01197 (PMC12728604; doi:10.1021/jacsau.5c01197)
Supplement: Supplementary file 2 [file au5c01197_si_002.zip › Mol Files PyboxOs/mol-files-PheboxIr/IrPheBox-01-bis-C2H2-[1Ir-(C2H4)2].mol]

IrPheBox-01-bis-C2H2-[1Ir-(C2H4)2]

Created by GaussView 6.1.1
 58 60  0  0  0  0  0  0  0  0  0    0
    0.1161    2.3007   -0.9239 C   0  0  0  0  0  0  0  0  0  0  0  0
   -0.1161   -2.3007   -0.9239 C   0  0  0  0  0  0  0  0  0  0  0  0
    0.0531    1.2185   -1.8740 C   0  0  0  0  0  0  0  0  0  0  0  0
    0.0443    1.2382   -3.2798 C   0  0  0  0  0  0  0  0  0  0  0  0
   -0.0000   -0.0000   -3.9351 C   0  0  0  0  0  0  0  0  0  0  0  0
   -0.0531   -1.2185   -1.8740 C   0  0  0  0  0  0  0  0  0  0  0  0
   -0.0443   -1.2382   -3.2798 C   0  0  0  0  0  0  0  0  0  0  0  0
   -0.0000   -0.0000   -5.0226 H   0  0  0  0  0  0  0  0  0  0  0  0
    0.1422    2.0488    0.3641 N   0  0  0  0  0  0  0  0  0  0  0  0
   -0.1422   -2.0488    0.3641 N   0  0  0  0  0  0  0  0  0  0  0  0
    0.1711    3.6011   -1.2675 O   0  0  0  0  0  0  0  0  0  0  0  0
   -0.1711   -3.6011   -1.2675 O   0  0  0  0  0  0  0  0  0  0  0  0
    0.4030    3.3312    1.0651 C   0  0  0  0  0  0  0  0  0  0  0  0
   -0.4030   -3.3312    1.0651 C   0  0  0  0  0  0  0  0  0  0  0  0
   -0.0000    4.3273   -0.0268 C   0  0  0  0  0  0  0  0  0  0  0  0
    0.6242    5.2208   -0.0726 H   0  0  0  0  0  0  0  0  0  0  0  0
   -1.0548    4.6187    0.0468 H   0  0  0  0  0  0  0  0  0  0  0  0
   -0.0000   -4.3273   -0.0268 C   0  0  0  0  0  0  0  0  0  0  0  0
    1.0548   -4.6187    0.0468 H   0  0  0  0  0  0  0  0  0  0  0  0
   -0.6242   -5.2208   -0.0726 H   0  0  0  0  0  0  0  0  0  0  0  0
    0.4315   -3.4534    2.3239 C   0  0  0  0  0  0  0  0  0  0  0  0
    0.1353   -2.6871    3.0437 H   0  0  0  0  0  0  0  0  0  0  0  0
    0.2887   -4.4330    2.7892 H   0  0  0  0  0  0  0  0  0  0  0  0
    1.4944   -3.3227    2.1072 H   0  0  0  0  0  0  0  0  0  0  0  0
   -1.8962   -3.4353    1.3715 C   0  0  0  0  0  0  0  0  0  0  0  0
   -2.1169   -4.3801    1.8777 H   0  0  0  0  0  0  0  0  0  0  0  0
   -2.2198   -2.6176    2.0168 H   0  0  0  0  0  0  0  0  0  0  0  0
   -2.4861   -3.3941    0.4517 H   0  0  0  0  0  0  0  0  0  0  0  0
    1.8962    3.4353    1.3715 C   0  0  0  0  0  0  0  0  0  0  0  0
    2.1169    4.3801    1.8777 H   0  0  0  0  0  0  0  0  0  0  0  0
    2.2198    2.6176    2.0168 H   0  0  0  0  0  0  0  0  0  0  0  0
    2.4861    3.3941    0.4517 H   0  0  0  0  0  0  0  0  0  0  0  0
   -0.4315    3.4534    2.3239 C   0  0  0  0  0  0  0  0  0  0  0  0
   -0.1353    2.6871    3.0437 H   0  0  0  0  0  0  0  0  0  0  0  0
   -0.2887    4.4330    2.7892 H   0  0  0  0  0  0  0  0  0  0  0  0
   -1.4944    3.3227    2.1072 H   0  0  0  0  0  0  0  0  0  0  0  0
   -1.6032    0.0931    2.2909 C   0  0  0  0  0  0  0  0  0  0  0  0
   -1.7332   -0.8132    2.8796 H   0  0  0  0  0  0  0  0  0  0  0  0
   -1.6217    0.9882    2.9063 H   0  0  0  0  0  0  0  0  0  0  0  0
   -2.1332    0.1517    0.9574 C   0  0  0  0  0  0  0  0  0  0  0  0
   -2.5144    1.0990    0.5767 H   0  0  0  0  0  0  0  0  0  0  0  0
   -2.6518   -0.7110    0.5410 H   0  0  0  0  0  0  0  0  0  0  0  0
    2.1332   -0.1517    0.9574 C   0  0  0  0  0  0  0  0  0  0  0  0
    2.6518    0.7110    0.5410 H   0  0  0  0  0  0  0  0  0  0  0  0
    2.5144   -1.0990    0.5767 H   0  0  0  0  0  0  0  0  0  0  0  0
    1.6032   -0.0931    2.2909 C   0  0  0  0  0  0  0  0  0  0  0  0
    1.6217   -0.9882    2.9063 H   0  0  0  0  0  0  0  0  0  0  0  0
    1.7332    0.8132    2.8796 H   0  0  0  0  0  0  0  0  0  0  0  0
    0.0858    2.5095   -4.0690 C   0  0  0  0  0  0  0  0  0  0  0  0
   -0.7602    3.1586   -3.8264 H   0  0  0  0  0  0  0  0  0  0  0  0
    0.9849    3.0906   -3.8450 H   0  0  0  0  0  0  0  0  0  0  0  0
    0.0670    2.3100   -5.1417 H   0  0  0  0  0  0  0  0  0  0  0  0
   -0.0858   -2.5095   -4.0690 C   0  0  0  0  0  0  0  0  0  0  0  0
    0.7602   -3.1586   -3.8264 H   0  0  0  0  0  0  0  0  0  0  0  0
   -0.9849   -3.0906   -3.8450 H   0  0  0  0  0  0  0  0  0  0  0  0
   -0.0670   -2.3100   -5.1417 H   0  0  0  0  0  0  0  0  0  0  0  0
   -0.0000   -0.0000   -1.1800 C   0  0  0  0  0  0  0  0  0  0  0  0
    0.0000    0.0000    0.8334 Ir  0  0  0  0  0  0  0  0  0  0  0  0
  1  3  4  0  0  0  0
  1  9  2  0  0  0  0
  1 11  1  0  0  0  0
  2  6  4  0  0  0  0
  2 10  2  0  0  0  0
  2 12  1  0  0  0  0
  3  4  4  0  0  0  0
  3 57  4  0  0  0  0
  4  5  4  0  0  0  0
  4 49  1  0  0  0  0
  5  7  4  0  0  0  0
  5  8  1  0  0  0  0
  6  7  4  0  0  0  0
  6 57  4  0  0  0  0
  7 53  1  0  0  0  0
  9 13  1  0  0  0  0
 10 14  1  0  0  0  0
 11 15  1  0  0  0  0
 12 18  1  0  0  0  0
 13 15  1  0  0  0  0
 13 29  1  0  0  0  0
 13 33  1  0  0  0  0
 14 18  1  0  0  0  0
 14 21  1  0  0  0  0
 14 25  1  0  0  0  0
 15 16  1  0  0  0  0
 15 17  1  0  0  0  0
 18 19  1  0  0  0  0
 18 20  1  0  0  0  0
 21 22  1  0  0  0  0
 21 23  1  0  0  0  0
 21 24  1  0  0  0  0
 25 26  1  0  0  0  0
 25 27  1  0  0  0  0
 25 28  1  0  0  0  0
 29 30  1  0  0  0  0
 29 31  1  0  0  0  0
 29 32  1  0  0  0  0
 33 34  1  0  0  0  0
 33 35  1  0  0  0  0
 33 36  1  0  0  0  0
 37 38  1  0  0  0  0
 37 39  1  0  0  0  0
 37 40  4  0  0  0  0
 40 41  1  0  0  0  0
 40 42  1  0  0  0  0
 40 58  1  0  0  0  0
 43 44  1  0  0  0  0
 43 45  1  0  0  0  0
 43 46  4  0  0  0  0
 43 58  1  0  0  0  0
 46 47  1  0  0  0  0
 46 48  1  0  0  0  0
 49 50  1  0  0  0  0
 49 51  1  0  0  0  0
 49 52  1  0  0  0  0
 53 54  1  0  0  0  0
 53 55  1  0  0  0  0
 53 56  1  0  0  0  0
 57 58  1  0  0  0  0
M  END
