# Supplementary material for: Olefin Coupling Catalyzed by (Pybox)Os Complexes via Osmacyclopentane Intermediates: Comparison with Isoelectronic (Phebox)Ir
Source: JACS Au. 2025 Dec 9;5(12):6220–30. doi: 10.1021/jacsau.5c01197 (PMC12728604; doi:10.1021/jacsau.5c01197)
Supplement: Supplementary file 2 [file au5c01197_si_002.zip › Mol Files PyboxOs/mol-files-PheboxIr/IrPheBox-13-path-B-intermediate-frm-TS2-prime.mol]

IrPheBox-13-path-B-intermediate-frm-TS2-prime

Created by GaussView 6.1.1
 58 60  0  0  0  0  0  0  0  0  0    0
   -2.3697    0.8322    0.1635 C   0  0  0  0  0  0  0  0  0  0  0  0
    2.0877    1.2164    0.2353 C   0  0  0  0  0  0  0  0  0  0  0  0
   -1.4008    1.7626   -0.3828 C   0  0  0  0  0  0  0  0  0  0  0  0
   -1.5441    3.1601   -0.4622 C   0  0  0  0  0  0  0  0  0  0  0  0
   -0.3765    3.9223   -0.5699 C   0  0  0  0  0  0  0  0  0  0  0  0
    0.9988    1.9709   -0.3489 C   0  0  0  0  0  0  0  0  0  0  0  0
    0.9004    3.3733   -0.4197 C   0  0  0  0  0  0  0  0  0  0  0  0
   -0.4688    5.0016   -0.6641 H   0  0  0  0  0  0  0  0  0  0  0  0
   -1.9815   -0.3060    0.6510 N   0  0  0  0  0  0  0  0  0  0  0  0
    1.9207   -0.0226    0.5874 N   0  0  0  0  0  0  0  0  0  0  0  0
   -3.6834    1.1313    0.2738 O   0  0  0  0  0  0  0  0  0  0  0  0
    3.2497    1.8016    0.6021 O   0  0  0  0  0  0  0  0  0  0  0  0
   -3.1791   -1.0298    1.1122 C   0  0  0  0  0  0  0  0  0  0  0  0
    3.1584   -0.4694    1.2639 C   0  0  0  0  0  0  0  0  0  0  0  0
   -4.2487    0.0813    1.0879 C   0  0  0  0  0  0  0  0  0  0  0  0
   -4.4435    0.4963    2.0838 H   0  0  0  0  0  0  0  0  0  0  0  0
   -5.1955   -0.2211    0.6357 H   0  0  0  0  0  0  0  0  0  0  0  0
    3.8648    0.8750    1.5206 C   0  0  0  0  0  0  0  0  0  0  0  0
    3.6952    1.2493    2.5376 H   0  0  0  0  0  0  0  0  0  0  0  0
    4.9373    0.8591    1.3181 H   0  0  0  0  0  0  0  0  0  0  0  0
    2.8121   -1.1950    2.5542 C   0  0  0  0  0  0  0  0  0  0  0  0
    2.2651   -2.1159    2.3419 H   0  0  0  0  0  0  0  0  0  0  0  0
    3.7174   -1.4580    3.1099 H   0  0  0  0  0  0  0  0  0  0  0  0
    2.1821   -0.5716    3.1926 H   0  0  0  0  0  0  0  0  0  0  0  0
    4.0096   -1.3473    0.3486 C   0  0  0  0  0  0  0  0  0  0  0  0
    4.9283   -1.6457    0.8637 H   0  0  0  0  0  0  0  0  0  0  0  0
    3.4810   -2.2553    0.0544 H   0  0  0  0  0  0  0  0  0  0  0  0
    4.2886   -0.8098   -0.5614 H   0  0  0  0  0  0  0  0  0  0  0  0
   -2.9510   -1.5824    2.5107 C   0  0  0  0  0  0  0  0  0  0  0  0
   -3.8461   -2.0883    2.8853 H   0  0  0  0  0  0  0  0  0  0  0  0
   -2.1316   -2.3049    2.5030 H   0  0  0  0  0  0  0  0  0  0  0  0
   -2.6880   -0.7837    3.2080 H   0  0  0  0  0  0  0  0  0  0  0  0
   -3.5063   -2.1515    0.1309 C   0  0  0  0  0  0  0  0  0  0  0  0
   -2.6894   -2.8751    0.0985 H   0  0  0  0  0  0  0  0  0  0  0  0
   -4.4187   -2.6762    0.4317 H   0  0  0  0  0  0  0  0  0  0  0  0
   -3.6457   -1.7593   -0.8800 H   0  0  0  0  0  0  0  0  0  0  0  0
    0.7768   -2.6901   -2.3757 C   0  0  0  0  0  0  0  0  0  0  0  0
    1.5285   -3.4654   -2.5868 H   0  0  0  0  0  0  0  0  0  0  0  0
    0.1197   -2.6376   -3.2483 H   0  0  0  0  0  0  0  0  0  0  0  0
    1.3430   -1.3088   -2.0360 C   0  0  0  0  0  0  0  0  0  0  0  0
    1.2854   -0.5947   -2.8618 H   0  0  0  0  0  0  0  0  0  0  0  0
    2.3816   -1.3530   -1.6998 H   0  0  0  0  0  0  0  0  0  0  0  0
    0.5288   -2.9560    0.1180 C   0  0  0  0  0  0  0  0  0  0  0  0
   -0.0231   -3.3088    0.9856 H   0  0  0  0  0  0  0  0  0  0  0  0
    1.6098   -2.9813    0.2210 H   0  0  0  0  0  0  0  0  0  0  0  0
   -0.0515   -2.9966   -1.1448 C   0  0  0  0  0  0  0  0  0  0  0  0
   -1.0593   -3.3824   -1.2665 H   0  0  0  0  0  0  0  0  0  0  0  0
   -1.1191   -0.9477   -1.5778 H   0  0  0  0  0  0  0  0  0  0  0  0
   -0.1362    1.1484   -0.5118 C   0  0  0  0  0  0  0  0  0  0  0  0
    0.0274   -0.8652   -0.4865 Ir  0  0  0  0  0  0  0  0  0  0  0  0
   -2.8739    3.8459   -0.3911 C   0  0  0  0  0  0  0  0  0  0  0  0
   -3.5843    3.4322   -1.1101 H   0  0  0  0  0  0  0  0  0  0  0  0
   -3.3346    3.7208    0.5933 H   0  0  0  0  0  0  0  0  0  0  0  0
   -2.7700    4.9156   -0.5819 H   0  0  0  0  0  0  0  0  0  0  0  0
    2.0867    4.2816   -0.3079 C   0  0  0  0  0  0  0  0  0  0  0  0
    2.4811    4.2969    0.7124 H   0  0  0  0  0  0  0  0  0  0  0  0
    2.9118    3.9586   -0.9460 H   0  0  0  0  0  0  0  0  0  0  0  0
    1.8172    5.3039   -0.5797 H   0  0  0  0  0  0  0  0  0  0  0  0
  1  3  1  0  0  0  0
  1  9  2  0  0  0  0
  1 11  1  0  0  0  0
  2  6  1  0  0  0  0
  2 10  2  0  0  0  0
  2 12  1  0  0  0  0
  3  4  4  0  0  0  0
  3 49  4  0  0  0  0
  4  5  4  0  0  0  0
  4 51  1  0  0  0  0
  5  7  4  0  0  0  0
  5  8  1  0  0  0  0
  6  7  4  0  0  0  0
  6 49  4  0  0  0  0
  7 55  1  0  0  0  0
  9 13  1  0  0  0  0
 10 14  1  0  0  0  0
 11 15  1  0  0  0  0
 12 18  1  0  0  0  0
 13 15  1  0  0  0  0
 13 29  1  0  0  0  0
 13 33  1  0  0  0  0
 14 18  1  0  0  0  0
 14 21  1  0  0  0  0
 14 25  1  0  0  0  0
 15 16  1  0  0  0  0
 15 17  1  0  0  0  0
 18 19  1  0  0  0  0
 18 20  1  0  0  0  0
 21 22  1  0  0  0  0
 21 23  1  0  0  0  0
 21 24  1  0  0  0  0
 25 26  1  0  0  0  0
 25 27  1  0  0  0  0
 25 28  1  0  0  0  0
 29 30  1  0  0  0  0
 29 31  1  0  0  0  0
 29 32  1  0  0  0  0
 33 34  1  0  0  0  0
 33 35  1  0  0  0  0
 33 36  1  0  0  0  0
 37 38  1  0  0  0  0
 37 39  1  0  0  0  0
 37 40  1  0  0  0  0
 37 46  1  0  0  0  0
 40 41  1  0  0  0  0
 40 42  1  0  0  0  0
 40 50  1  0  0  0  0
 43 44  1  0  0  0  0
 43 45  1  0  0  0  0
 43 46  4  0  0  0  0
 46 47  1  0  0  0  0
 48 50  1  0  0  0  0
 49 50  1  0  0  0  0
 51 52  1  0  0  0  0
 51 53  1  0  0  0  0
 51 54  1  0  0  0  0
 55 56  1  0  0  0  0
 55 57  1  0  0  0  0
 55 58  1  0  0  0  0
M  END
