# Supplementary material for: Olefin Coupling Catalyzed by (Pybox)Os Complexes via Osmacyclopentane Intermediates: Comparison with Isoelectronic (Phebox)Ir
Source: JACS Au. 2025 Dec 9;5(12):6220–30. doi: 10.1021/jacsau.5c01197 (PMC12728604; doi:10.1021/jacsau.5c01197)
Supplement: Supplementary file 2 [file au5c01197_si_002.zip › Mol Files PyboxOs/mol-files-PheboxIr/IrPhebox-00-3coord-fragment.mol]

IrPhebox-00-3coord-fragment

Created by GaussView 6.1.1
 46 50  0  0  0  0  0  0  0  0  0    0
    0.0972    2.3031   -0.6950 C   0  0  0  0  0  0  0  0  0  0  0  0
   -0.0972   -2.3031   -0.6950 C   0  0  0  0  0  0  0  0  0  0  0  0
    0.0531    1.2300   -1.6401 C   0  0  0  0  0  0  0  0  0  0  0  0
    0.0518    1.2357   -3.0444 C   0  0  0  0  0  0  0  0  0  0  0  0
    0.0000    0.0000   -3.7020 C   0  0  0  0  0  0  0  0  0  0  0  0
   -0.0531   -1.2300   -1.6401 C   0  0  0  0  0  0  0  0  0  0  0  0
   -0.0518   -1.2357   -3.0444 C   0  0  0  0  0  0  0  0  0  0  0  0
    0.0000    0.0000   -4.7893 H   0  0  0  0  0  0  0  0  0  0  0  0
    0.0736    2.0078    0.5871 N   0  0  0  0  0  0  0  0  0  0  0  0
   -0.0736   -2.0078    0.5871 N   0  0  0  0  0  0  0  0  0  0  0  0
    0.1807    3.6143   -0.9967 O   0  0  0  0  0  0  0  0  0  0  0  0
   -0.1807   -3.6143   -0.9967 O   0  0  0  0  0  0  0  0  0  0  0  0
    0.2534    3.2606    1.3508 C   0  0  0  0  0  0  0  0  0  0  0  0
   -0.2534   -3.2606    1.3508 C   0  0  0  0  0  0  0  0  0  0  0  0
   -0.0000    4.3109    0.2568 C   0  0  0  0  0  0  0  0  0  0  0  0
    0.6969    5.1508    0.2763 H   0  0  0  0  0  0  0  0  0  0  0  0
   -1.0272    4.6935    0.2829 H   0  0  0  0  0  0  0  0  0  0  0  0
   -0.0000   -4.3109    0.2568 C   0  0  0  0  0  0  0  0  0  0  0  0
    1.0272   -4.6935    0.2829 H   0  0  0  0  0  0  0  0  0  0  0  0
   -0.6969   -5.1508    0.2763 H   0  0  0  0  0  0  0  0  0  0  0  0
    0.7523   -3.3422    2.4856 C   0  0  0  0  0  0  0  0  0  0  0  0
    0.5809   -2.5342    3.2023 H   0  0  0  0  0  0  0  0  0  0  0  0
    0.6636   -4.2912    3.0224 H   0  0  0  0  0  0  0  0  0  0  0  0
    1.7737   -3.2461    2.1109 H   0  0  0  0  0  0  0  0  0  0  0  0
   -1.6864   -3.3102    1.8724 C   0  0  0  0  0  0  0  0  0  0  0  0
   -1.8582   -4.2149    2.4634 H   0  0  0  0  0  0  0  0  0  0  0  0
   -1.8886   -2.4401    2.5021 H   0  0  0  0  0  0  0  0  0  0  0  0
   -2.4013   -3.2939    1.0457 H   0  0  0  0  0  0  0  0  0  0  0  0
    1.6864    3.3102    1.8724 C   0  0  0  0  0  0  0  0  0  0  0  0
    1.8582    4.2149    2.4634 H   0  0  0  0  0  0  0  0  0  0  0  0
    1.8886    2.4401    2.5021 H   0  0  0  0  0  0  0  0  0  0  0  0
    2.4013    3.2939    1.0457 H   0  0  0  0  0  0  0  0  0  0  0  0
   -0.7523    3.3422    2.4856 C   0  0  0  0  0  0  0  0  0  0  0  0
   -0.5809    2.5342    3.2023 H   0  0  0  0  0  0  0  0  0  0  0  0
   -0.6636    4.2912    3.0224 H   0  0  0  0  0  0  0  0  0  0  0  0
   -1.7737    3.2461    2.1109 H   0  0  0  0  0  0  0  0  0  0  0  0
    0.1056    2.5111   -3.8277 C   0  0  0  0  0  0  0  0  0  0  0  0
   -0.7441    3.1612   -3.5985 H   0  0  0  0  0  0  0  0  0  0  0  0
    1.0025    3.0917   -3.5926 H   0  0  0  0  0  0  0  0  0  0  0  0
    0.1011    2.3131   -4.9010 H   0  0  0  0  0  0  0  0  0  0  0  0
   -0.1056   -2.5111   -3.8277 C   0  0  0  0  0  0  0  0  0  0  0  0
    0.7441   -3.1612   -3.5985 H   0  0  0  0  0  0  0  0  0  0  0  0
   -1.0025   -3.0917   -3.5926 H   0  0  0  0  0  0  0  0  0  0  0  0
   -0.1011   -2.3131   -4.9010 H   0  0  0  0  0  0  0  0  0  0  0  0
    0.0000    0.0000   -0.9350 C   0  0  0  0  0  0  0  0  0  0  0  0
   -0.0000   -0.0000    0.9560 Ir  0  0  0  0  0  0  0  0  0  0  0  0
  1  3  4  0  0  0  0
  1  9  2  0  0  0  0
  1 11  1  0  0  0  0
  2  6  4  0  0  0  0
  2 10  2  0  0  0  0
  2 12  1  0  0  0  0
  3  4  4  0  0  0  0
  3 45  4  0  0  0  0
  4  5  4  0  0  0  0
  4 37  1  0  0  0  0
  5  7  4  0  0  0  0
  5  8  1  0  0  0  0
  6  7  4  0  0  0  0
  6 45  4  0  0  0  0
  7 41  1  0  0  0  0
  9 13  1  0  0  0  0
  9 46  1  0  0  0  0
 10 14  1  0  0  0  0
 10 46  1  0  0  0  0
 11 15  1  0  0  0  0
 12 18  1  0  0  0  0
 13 15  1  0  0  0  0
 13 29  1  0  0  0  0
 13 33  1  0  0  0  0
 14 18  1  0  0  0  0
 14 21  1  0  0  0  0
 14 25  1  0  0  0  0
 15 16  1  0  0  0  0
 15 17  1  0  0  0  0
 18 19  1  0  0  0  0
 18 20  1  0  0  0  0
 21 22  1  0  0  0  0
 21 23  1  0  0  0  0
 21 24  1  0  0  0  0
 25 26  1  0  0  0  0
 25 27  1  0  0  0  0
 25 28  1  0  0  0  0
 29 30  1  0  0  0  0
 29 31  1  0  0  0  0
 29 32  1  0  0  0  0
 33 34  1  0  0  0  0
 33 35  1  0  0  0  0
 33 36  1  0  0  0  0
 37 38  1  0  0  0  0
 37 39  1  0  0  0  0
 37 40  1  0  0  0  0
 41 42  1  0  0  0  0
 41 43  1  0  0  0  0
 41 44  1  0  0  0  0
 45 46  1  0  0  0  0
M  END
