# Supplementary material for: Olefin Coupling Catalyzed by (Pybox)Os Complexes via Osmacyclopentane Intermediates: Comparison with Isoelectronic (Phebox)Ir
Source: JACS Au. 2025 Dec 9;5(12):6220–30. doi: 10.1021/jacsau.5c01197 (PMC12728604; doi:10.1021/jacsau.5c01197)
Supplement: Supplementary file 2 [file au5c01197_si_002.zip › Mol Files PyboxOs/mol-files-PheboxIr/IrPheBox-09-path-A-SqrPlanar-[1-(1-butene)].mol]

IrPheBox-09-path-A-SqrPlanar-[1-(1-butene)]

Created by GaussView 6.1.1
 58 59  0  0  0  0  0  0  0  0  0    0
    0.0288   -0.6618   -0.2658 Ir  0  0  0  0  0  0  0  0  0  0  0  0
   -2.4381    0.8918    0.0058 C   0  0  0  0  0  0  0  0  0  0  0  0
    2.1398    1.3658   -0.0769 C   0  0  0  0  0  0  0  0  0  0  0  0
   -1.4411    1.9092    0.0535 C   0  0  0  0  0  0  0  0  0  0  0  0
   -1.6054    3.2988    0.1844 C   0  0  0  0  0  0  0  0  0  0  0  0
   -0.4501    4.0841    0.2215 C   0  0  0  0  0  0  0  0  0  0  0  0
    0.9595    2.1578    0.0196 C   0  0  0  0  0  0  0  0  0  0  0  0
    0.8401    3.5525    0.1394 C   0  0  0  0  0  0  0  0  0  0  0  0
   -0.5601    5.1613    0.3190 H   0  0  0  0  0  0  0  0  0  0  0  0
   -2.0826   -0.3586   -0.1833 N   0  0  0  0  0  0  0  0  0  0  0  0
    2.0478    0.0590   -0.1960 N   0  0  0  0  0  0  0  0  0  0  0  0
   -3.7467    1.1330    0.1969 O   0  0  0  0  0  0  0  0  0  0  0  0
    3.3805    1.8859   -0.0189 O   0  0  0  0  0  0  0  0  0  0  0  0
   -3.3119   -1.1886   -0.0081 C   0  0  0  0  0  0  0  0  0  0  0  0
    3.4414   -0.4602   -0.0293 C   0  0  0  0  0  0  0  0  0  0  0  0
   -4.4097   -0.1115   -0.0636 C   0  0  0  0  0  0  0  0  0  0  0  0
   -5.1945   -0.2480    0.6836 H   0  0  0  0  0  0  0  0  0  0  0  0
   -4.8679   -0.0476   -1.0578 H   0  0  0  0  0  0  0  0  0  0  0  0
    4.2522    0.7962   -0.3539 C   0  0  0  0  0  0  0  0  0  0  0  0
    5.1690    0.8934    0.2306 H   0  0  0  0  0  0  0  0  0  0  0  0
    4.4907    0.8640   -1.4232 H   0  0  0  0  0  0  0  0  0  0  0  0
    3.6305   -0.8422    1.4382 C   0  0  0  0  0  0  0  0  0  0  0  0
    2.8443   -1.5198    1.7695 H   0  0  0  0  0  0  0  0  0  0  0  0
    4.6008   -1.3234    1.5964 H   0  0  0  0  0  0  0  0  0  0  0  0
    3.5817    0.0483    2.0711 H   0  0  0  0  0  0  0  0  0  0  0  0
    3.8436   -1.5689   -0.9873 C   0  0  0  0  0  0  0  0  0  0  0  0
    4.9366   -1.6233   -1.0311 H   0  0  0  0  0  0  0  0  0  0  0  0
    3.4884   -2.5484   -0.6766 H   0  0  0  0  0  0  0  0  0  0  0  0
    3.4761   -1.3641   -1.9952 H   0  0  0  0  0  0  0  0  0  0  0  0
   -3.2588   -1.8531    1.3639 C   0  0  0  0  0  0  0  0  0  0  0  0
   -4.1365   -2.4875    1.5225 H   0  0  0  0  0  0  0  0  0  0  0  0
   -2.3619   -2.4668    1.4639 H   0  0  0  0  0  0  0  0  0  0  0  0
   -3.2287   -1.0996    2.1557 H   0  0  0  0  0  0  0  0  0  0  0  0
   -3.5768   -2.1907   -1.1274 C   0  0  0  0  0  0  0  0  0  0  0  0
   -3.0234   -3.1199   -1.0175 H   0  0  0  0  0  0  0  0  0  0  0  0
   -4.6413   -2.4485   -1.1275 H   0  0  0  0  0  0  0  0  0  0  0  0
   -3.3375   -1.7558   -2.1003 H   0  0  0  0  0  0  0  0  0  0  0  0
    0.5329   -3.3796    1.9127 C   0  0  0  0  0  0  0  0  0  0  0  0
    0.4194   -2.3283    2.1987 H   0  0  0  0  0  0  0  0  0  0  0  0
    0.9989   -3.9210    2.7406 H   0  0  0  0  0  0  0  0  0  0  0  0
    1.3551   -3.5045    0.6400 C   0  0  0  0  0  0  0  0  0  0  0  0
    2.3923   -3.2355    0.8597 H   0  0  0  0  0  0  0  0  0  0  0  0
    1.4024   -4.5633    0.3420 H   0  0  0  0  0  0  0  0  0  0  0  0
    0.8455   -2.7128   -0.5471 C   0  0  0  0  0  0  0  0  0  0  0  0
    1.5234   -2.6724   -1.3959 H   0  0  0  0  0  0  0  0  0  0  0  0
   -0.5192   -2.6632   -0.8458 C   0  0  0  0  0  0  0  0  0  0  0  0
   -1.2161   -3.1325   -0.1585 H   0  0  0  0  0  0  0  0  0  0  0  0
   -0.8603   -2.6053   -1.8765 H   0  0  0  0  0  0  0  0  0  0  0  0
   -0.4732   -3.7913    1.7894 H   0  0  0  0  0  0  0  0  0  0  0  0
    2.0278    4.4642    0.1833 C   0  0  0  0  0  0  0  0  0  0  0  0
    2.6857    4.2318    1.0253 H   0  0  0  0  0  0  0  0  0  0  0  0
    2.6439    4.3692   -0.7151 H   0  0  0  0  0  0  0  0  0  0  0  0
    1.7149    5.5060    0.2730 H   0  0  0  0  0  0  0  0  0  0  0  0
   -2.9526    3.9456    0.2862 C   0  0  0  0  0  0  0  0  0  0  0  0
   -3.5821    3.7077   -0.5757 H   0  0  0  0  0  0  0  0  0  0  0  0
   -3.5021    3.5985    1.1656 H   0  0  0  0  0  0  0  0  0  0  0  0
   -2.8588    5.0311    0.3508 H   0  0  0  0  0  0  0  0  0  0  0  0
   -0.1663    1.3077   -0.0273 C   0  0  0  0  0  0  0  0  0  0  0  0
  1 58  1  0  0  0  0
  2  4  4  0  0  0  0
  2 10  2  0  0  0  0
  2 12  1  0  0  0  0
  3  7  4  0  0  0  0
  3 11  2  0  0  0  0
  3 13  1  0  0  0  0
  4  5  4  0  0  0  0
  4 58  4  0  0  0  0
  5  6  4  0  0  0  0
  5 54  1  0  0  0  0
  6  8  4  0  0  0  0
  6  9  1  0  0  0  0
  7  8  4  0  0  0  0
  7 58  4  0  0  0  0
  8 50  1  0  0  0  0
 10 14  1  0  0  0  0
 11 15  1  0  0  0  0
 12 16  1  0  0  0  0
 13 19  1  0  0  0  0
 14 16  1  0  0  0  0
 14 30  1  0  0  0  0
 14 34  1  0  0  0  0
 15 19  1  0  0  0  0
 15 22  1  0  0  0  0
 15 26  1  0  0  0  0
 16 17  1  0  0  0  0
 16 18  1  0  0  0  0
 19 20  1  0  0  0  0
 19 21  1  0  0  0  0
 22 23  1  0  0  0  0
 22 24  1  0  0  0  0
 22 25  1  0  0  0  0
 26 27  1  0  0  0  0
 26 28  1  0  0  0  0
 26 29  1  0  0  0  0
 30 31  1  0  0  0  0
 30 32  1  0  0  0  0
 30 33  1  0  0  0  0
 34 35  1  0  0  0  0
 34 36  1  0  0  0  0
 34 37  1  0  0  0  0
 38 39  1  0  0  0  0
 38 40  1  0  0  0  0
 38 41  1  0  0  0  0
 38 49  1  0  0  0  0
 41 42  1  0  0  0  0
 41 43  1  0  0  0  0
 41 44  1  0  0  0  0
 44 45  1  0  0  0  0
 44 46  4  0  0  0  0
 46 47  1  0  0  0  0
 46 48  1  0  0  0  0
 50 51  1  0  0  0  0
 50 52  1  0  0  0  0
 50 53  1  0  0  0  0
 54 55  1  0  0  0  0
 54 56  1  0  0  0  0
 54 57  1  0  0  0  0
M  END
