# Supplementary material for: Olefin Coupling Catalyzed by (Pybox)Os Complexes via Osmacyclopentane Intermediates: Comparison with Isoelectronic (Phebox)Ir
Source: JACS Au. 2025 Dec 9;5(12):6220–30. doi: 10.1021/jacsau.5c01197 (PMC12728604; doi:10.1021/jacsau.5c01197)
Supplement: Supplementary file 2 [file au5c01197_si_002.zip › Mol Files PyboxOs/mol-files-PheboxIr/IrPheBox-15-path-C-RedEl-Kappa2-[TS3-prime].mol]

IrPheBox-15-path-C-RedEl-Kappa2-[TS3-prime]

Created by GaussView 6.1.1
 64 66  0  0  0  0  0  0  0  0  0    0
   -2.3104    1.3380   -0.1110 C   0  0  0  0  0  0  0  0  0  0  0  0
    2.5481    0.8196   -0.1881 C   0  0  0  0  0  0  0  0  0  0  0  0
   -1.0331    2.0071   -0.0191 C   0  0  0  0  0  0  0  0  0  0  0  0
   -0.8702    3.4091   -0.0307 C   0  0  0  0  0  0  0  0  0  0  0  0
    0.4290    3.9032   -0.0448 C   0  0  0  0  0  0  0  0  0  0  0  0
    1.3503    1.6780   -0.0678 C   0  0  0  0  0  0  0  0  0  0  0  0
    1.5443    3.0675   -0.0877 C   0  0  0  0  0  0  0  0  0  0  0  0
    0.5798    4.9798   -0.0489 H   0  0  0  0  0  0  0  0  0  0  0  0
   -2.4008    0.0548   -0.2704 N   0  0  0  0  0  0  0  0  0  0  0  0
    3.3915    0.5334    0.7184 N   0  0  0  0  0  0  0  0  0  0  0  0
   -3.4746    2.0174   -0.0386 O   0  0  0  0  0  0  0  0  0  0  0  0
    2.7604    0.3246   -1.4518 O   0  0  0  0  0  0  0  0  0  0  0  0
   -3.8284   -0.3159   -0.1968 C   0  0  0  0  0  0  0  0  0  0  0  0
    4.3418   -0.4302    0.1245 C   0  0  0  0  0  0  0  0  0  0  0  0
   -4.5077    1.0586   -0.3376 C   0  0  0  0  0  0  0  0  0  0  0  0
   -5.3322    1.2227    0.3590 H   0  0  0  0  0  0  0  0  0  0  0  0
   -4.8570    1.2483   -1.3593 H   0  0  0  0  0  0  0  0  0  0  0  0
    4.0289   -0.3472   -1.3834 C   0  0  0  0  0  0  0  0  0  0  0  0
    4.7630    0.2525   -1.9362 H   0  0  0  0  0  0  0  0  0  0  0  0
    3.9292   -1.3215   -1.8710 H   0  0  0  0  0  0  0  0  0  0  0  0
    5.7716   -0.0305    0.4463 C   0  0  0  0  0  0  0  0  0  0  0  0
    5.9392   -0.0461    1.5254 H   0  0  0  0  0  0  0  0  0  0  0  0
    6.4876   -0.7146   -0.0198 H   0  0  0  0  0  0  0  0  0  0  0  0
    5.9812    0.9810    0.0877 H   0  0  0  0  0  0  0  0  0  0  0  0
    4.0021   -1.8097    0.6832 C   0  0  0  0  0  0  0  0  0  0  0  0
    4.6697   -2.5761    0.2765 H   0  0  0  0  0  0  0  0  0  0  0  0
    4.0904   -1.8143    1.7722 H   0  0  0  0  0  0  0  0  0  0  0  0
    2.9689   -2.0717    0.4306 H   0  0  0  0  0  0  0  0  0  0  0  0
   -4.1113   -0.9439    1.1646 C   0  0  0  0  0  0  0  0  0  0  0  0
   -5.1649   -1.2268    1.2509 H   0  0  0  0  0  0  0  0  0  0  0  0
   -3.4997   -1.8364    1.3085 H   0  0  0  0  0  0  0  0  0  0  0  0
   -3.8734   -0.2440    1.9703 H   0  0  0  0  0  0  0  0  0  0  0  0
   -4.2174   -1.2466   -1.3350 C   0  0  0  0  0  0  0  0  0  0  0  0
   -3.7234   -2.2151   -1.2402 H   0  0  0  0  0  0  0  0  0  0  0  0
   -5.2971   -1.4244   -1.3356 H   0  0  0  0  0  0  0  0  0  0  0  0
   -3.9405   -0.8174   -2.3008 H   0  0  0  0  0  0  0  0  0  0  0  0
    0.3856   -3.0535   -1.5666 C   0  0  0  0  0  0  0  0  0  0  0  0
    1.4595   -3.2007   -1.7208 H   0  0  0  0  0  0  0  0  0  0  0  0
   -0.1302   -3.8450   -2.1249 H   0  0  0  0  0  0  0  0  0  0  0  0
   -0.0108   -1.6334   -1.9569 C   0  0  0  0  0  0  0  0  0  0  0  0
   -1.0447   -1.5281   -2.2985 H   0  0  0  0  0  0  0  0  0  0  0  0
    0.6292   -1.1726   -2.7128 H   0  0  0  0  0  0  0  0  0  0  0  0
   -1.2516   -2.9497    0.3429 C   0  0  0  0  0  0  0  0  0  0  0  0
   -2.0623   -3.0431   -0.3748 H   0  0  0  0  0  0  0  0  0  0  0  0
   -1.5131   -3.1883    1.3700 H   0  0  0  0  0  0  0  0  0  0  0  0
    0.0707   -3.0802   -0.0822 C   0  0  0  0  0  0  0  0  0  0  0  0
    0.8532   -0.9948   -0.9281 H   0  0  0  0  0  0  0  0  0  0  0  0
    0.8277   -3.4341    0.6139 H   0  0  0  0  0  0  0  0  0  0  0  0
    0.0687    1.1082    0.0036 C   0  0  0  0  0  0  0  0  0  0  0  0
   -0.3573   -0.9207    0.1642 Ir  0  0  0  0  0  0  0  0  0  0  0  0
    0.7134   -0.9717    1.9962 C   0  0  0  0  0  0  0  0  0  0  0  0
   -0.6497   -0.6229    2.2534 C   0  0  0  0  0  0  0  0  0  0  0  0
    1.4967   -0.2230    2.0699 H   0  0  0  0  0  0  0  0  0  0  0  0
    1.0534   -1.9733    2.2585 H   0  0  0  0  0  0  0  0  0  0  0  0
   -1.3087   -1.3541    2.7180 H   0  0  0  0  0  0  0  0  0  0  0  0
   -0.8949    0.4082    2.5059 H   0  0  0  0  0  0  0  0  0  0  0  0
   -2.0111    4.3832   -0.0357 C   0  0  0  0  0  0  0  0  0  0  0  0
   -2.6500    4.2605   -0.9137 H   0  0  0  0  0  0  0  0  0  0  0  0
   -2.6625    4.2564    0.8318 H   0  0  0  0  0  0  0  0  0  0  0  0
   -1.6320    5.4067   -0.0316 H   0  0  0  0  0  0  0  0  0  0  0  0
    2.9247    3.6483   -0.1514 C   0  0  0  0  0  0  0  0  0  0  0  0
    3.5085    3.3727    0.7314 H   0  0  0  0  0  0  0  0  0  0  0  0
    3.4767    3.2661   -1.0169 H   0  0  0  0  0  0  0  0  0  0  0  0
    2.8967    4.7368   -0.2226 H   0  0  0  0  0  0  0  0  0  0  0  0
  1  3  4  0  0  0  0
  1  9  2  0  0  0  0
  1 11  1  0  0  0  0
  2  6  1  0  0  0  0
  2 10  2  0  0  0  0
  2 12  1  0  0  0  0
  3  4  4  0  0  0  0
  3 49  4  0  0  0  0
  4  5  4  0  0  0  0
  4 57  1  0  0  0  0
  5  7  4  0  0  0  0
  5  8  1  0  0  0  0
  6  7  4  0  0  0  0
  6 49  4  0  0  0  0
  7 61  1  0  0  0  0
  9 13  1  0  0  0  0
 10 14  1  0  0  0  0
 11 15  1  0  0  0  0
 12 18  1  0  0  0  0
 13 15  1  0  0  0  0
 13 29  1  0  0  0  0
 13 33  1  0  0  0  0
 14 18  1  0  0  0  0
 14 21  1  0  0  0  0
 14 25  1  0  0  0  0
 15 16  1  0  0  0  0
 15 17  1  0  0  0  0
 18 19  1  0  0  0  0
 18 20  1  0  0  0  0
 21 22  1  0  0  0  0
 21 23  1  0  0  0  0
 21 24  1  0  0  0  0
 25 26  1  0  0  0  0
 25 27  1  0  0  0  0
 25 28  1  0  0  0  0
 29 30  1  0  0  0  0
 29 31  1  0  0  0  0
 29 32  1  0  0  0  0
 33 34  1  0  0  0  0
 33 35  1  0  0  0  0
 33 36  1  0  0  0  0
 37 38  1  0  0  0  0
 37 39  1  0  0  0  0
 37 40  1  0  0  0  0
 37 46  1  0  0  0  0
 40 41  1  0  0  0  0
 40 42  1  0  0  0  0
 43 44  1  0  0  0  0
 43 45  1  0  0  0  0
 43 46  4  0  0  0  0
 46 48  1  0  0  0  0
 47 50  1  0  0  0  0
 49 50  1  0  0  0  0
 50 51  1  0  0  0  0
 50 52  1  0  0  0  0
 51 52  4  0  0  0  0
 51 53  1  0  0  0  0
 51 54  1  0  0  0  0
 52 55  1  0  0  0  0
 52 56  1  0  0  0  0
 57 58  1  0  0  0  0
 57 59  1  0  0  0  0
 57 60  1  0  0  0  0
 61 62  1  0  0  0  0
 61 63  1  0  0  0  0
 61 64  1  0  0  0  0
M  END
