# Supplementary material for: Olefin Coupling Catalyzed by (Pybox)Os Complexes via Osmacyclopentane Intermediates: Comparison with Isoelectronic (Phebox)Ir
Source: JACS Au. 2025 Dec 9;5(12):6220–30. doi: 10.1021/jacsau.5c01197 (PMC12728604; doi:10.1021/jacsau.5c01197)
Supplement: Supplementary file 2 [file au5c01197_si_002.zip › Mol Files PyboxOs/mol-files-PheboxIr/IrPheBox-12-path-B-TS1-BetaMig-frm-metallacyc-[TS2-prime].mol]

IrPheBox-12-path-B-TS1-BetaMig-frm-metallacyc-[TS2-prime]

Created by GaussView 6.1.1
 58 59  0  0  0  0  0  0  0  0  0    0
   -2.2848    0.8998    0.1456 C   0  0  0  0  0  0  0  0  0  0  0  0
    2.1021    1.1579    0.2319 C   0  0  0  0  0  0  0  0  0  0  0  0
   -1.3073    1.8060   -0.4278 C   0  0  0  0  0  0  0  0  0  0  0  0
   -1.4148    3.2085   -0.4993 C   0  0  0  0  0  0  0  0  0  0  0  0
   -0.2302    3.9463   -0.6169 C   0  0  0  0  0  0  0  0  0  0  0  0
    1.0898    1.9626   -0.4099 C   0  0  0  0  0  0  0  0  0  0  0  0
    1.0338    3.3659   -0.4715 C   0  0  0  0  0  0  0  0  0  0  0  0
   -0.2994    5.0278   -0.7053 H   0  0  0  0  0  0  0  0  0  0  0  0
   -1.9133   -0.2494    0.6244 N   0  0  0  0  0  0  0  0  0  0  0  0
    1.8013   -0.0690    0.5587 N   0  0  0  0  0  0  0  0  0  0  0  0
   -3.5844    1.2360    0.3126 O   0  0  0  0  0  0  0  0  0  0  0  0
    3.2707    1.6239    0.7091 O   0  0  0  0  0  0  0  0  0  0  0  0
   -3.1073   -0.9302    1.1532 C   0  0  0  0  0  0  0  0  0  0  0  0
    2.8856   -0.6397    1.3777 C   0  0  0  0  0  0  0  0  0  0  0  0
   -4.1410    0.2137    1.1681 C   0  0  0  0  0  0  0  0  0  0  0  0
   -4.2722    0.6467    2.1667 H   0  0  0  0  0  0  0  0  0  0  0  0
   -5.1188   -0.0627    0.7680 H   0  0  0  0  0  0  0  0  0  0  0  0
    3.7430    0.6182    1.6387 C   0  0  0  0  0  0  0  0  0  0  0  0
    3.6068    1.0156    2.6505 H   0  0  0  0  0  0  0  0  0  0  0  0
    4.8084    0.4684    1.4541 H   0  0  0  0  0  0  0  0  0  0  0  0
    2.2933   -1.2299    2.6486 C   0  0  0  0  0  0  0  0  0  0  0  0
    1.6111   -2.0440    2.3881 H   0  0  0  0  0  0  0  0  0  0  0  0
    3.0765   -1.6272    3.3009 H   0  0  0  0  0  0  0  0  0  0  0  0
    1.7252   -0.4780    3.2019 H   0  0  0  0  0  0  0  0  0  0  0  0
    3.6566   -1.7009    0.6024 C   0  0  0  0  0  0  0  0  0  0  0  0
    4.4561   -2.1186    1.2220 H   0  0  0  0  0  0  0  0  0  0  0  0
    2.9858   -2.5116    0.3105 H   0  0  0  0  0  0  0  0  0  0  0  0
    4.1049   -1.2820   -0.3021 H   0  0  0  0  0  0  0  0  0  0  0  0
   -2.8154   -1.4795    2.5408 C   0  0  0  0  0  0  0  0  0  0  0  0
   -3.6966   -1.9677    2.9680 H   0  0  0  0  0  0  0  0  0  0  0  0
   -2.0081   -2.2146    2.4891 H   0  0  0  0  0  0  0  0  0  0  0  0
   -2.4997   -0.6816    3.2170 H   0  0  0  0  0  0  0  0  0  0  0  0
   -3.5205   -2.0514    0.2027 C   0  0  0  0  0  0  0  0  0  0  0  0
   -2.7287   -2.8004    0.1303 H   0  0  0  0  0  0  0  0  0  0  0  0
   -4.4273   -2.5500    0.5594 H   0  0  0  0  0  0  0  0  0  0  0  0
   -3.7160   -1.6616   -0.8007 H   0  0  0  0  0  0  0  0  0  0  0  0
    0.4971   -2.3374   -2.7095 C   0  0  0  0  0  0  0  0  0  0  0  0
    1.0084   -3.2430   -3.0590 H   0  0  0  0  0  0  0  0  0  0  0  0
   -0.0189   -1.9003   -3.5702 H   0  0  0  0  0  0  0  0  0  0  0  0
    1.3980   -1.3042   -2.0181 C   0  0  0  0  0  0  0  0  0  0  0  0
    1.6068   -0.4246   -2.6343 H   0  0  0  0  0  0  0  0  0  0  0  0
    2.3515   -1.7365   -1.7023 H   0  0  0  0  0  0  0  0  0  0  0  0
    0.1393   -3.0435   -0.3383 C   0  0  0  0  0  0  0  0  0  0  0  0
   -0.4908   -3.5499    0.3934 H   0  0  0  0  0  0  0  0  0  0  0  0
    1.1075   -3.5325   -0.4542 H   0  0  0  0  0  0  0  0  0  0  0  0
   -0.5003   -2.6491   -1.5978 C   0  0  0  0  0  0  0  0  0  0  0  0
   -1.4517   -3.1139   -1.8877 H   0  0  0  0  0  0  0  0  0  0  0  0
   -1.0977   -1.4798   -1.5018 H   0  0  0  0  0  0  0  0  0  0  0  0
   -0.0622    1.1574   -0.5774 C   0  0  0  0  0  0  0  0  0  0  0  0
    0.1338   -0.8741   -0.4267 Ir  0  0  0  0  0  0  0  0  0  0  0  0
   -2.7257    3.9281   -0.4058 C   0  0  0  0  0  0  0  0  0  0  0  0
   -3.4637    3.5237   -1.1022 H   0  0  0  0  0  0  0  0  0  0  0  0
   -3.1655    3.8264    0.5910 H   0  0  0  0  0  0  0  0  0  0  0  0
   -2.6010    4.9928   -0.6116 H   0  0  0  0  0  0  0  0  0  0  0  0
    2.2495    4.2296   -0.3372 C   0  0  0  0  0  0  0  0  0  0  0  0
    2.6422    4.2025    0.6840 H   0  0  0  0  0  0  0  0  0  0  0  0
    3.0630    3.8920   -0.9838 H   0  0  0  0  0  0  0  0  0  0  0  0
    2.0220    5.2688   -0.5819 H   0  0  0  0  0  0  0  0  0  0  0  0
  1  3  1  0  0  0  0
  1  9  2  0  0  0  0
  1 11  1  0  0  0  0
  2  6  4  0  0  0  0
  2 10  2  0  0  0  0
  2 12  1  0  0  0  0
  3  4  4  0  0  0  0
  3 49  4  0  0  0  0
  4  5  4  0  0  0  0
  4 51  1  0  0  0  0
  5  7  4  0  0  0  0
  5  8  1  0  0  0  0
  6  7  4  0  0  0  0
  6 49  4  0  0  0  0
  7 55  1  0  0  0  0
  9 13  1  0  0  0  0
 10 14  1  0  0  0  0
 11 15  1  0  0  0  0
 12 18  1  0  0  0  0
 13 15  1  0  0  0  0
 13 29  1  0  0  0  0
 13 33  1  0  0  0  0
 14 18  1  0  0  0  0
 14 21  1  0  0  0  0
 14 25  1  0  0  0  0
 15 16  1  0  0  0  0
 15 17  1  0  0  0  0
 18 19  1  0  0  0  0
 18 20  1  0  0  0  0
 21 22  1  0  0  0  0
 21 23  1  0  0  0  0
 21 24  1  0  0  0  0
 25 26  1  0  0  0  0
 25 27  1  0  0  0  0
 25 28  1  0  0  0  0
 29 30  1  0  0  0  0
 29 31  1  0  0  0  0
 29 32  1  0  0  0  0
 33 34  1  0  0  0  0
 33 35  1  0  0  0  0
 33 36  1  0  0  0  0
 37 38  1  0  0  0  0
 37 39  1  0  0  0  0
 37 40  1  0  0  0  0
 37 46  1  0  0  0  0
 40 41  1  0  0  0  0
 40 42  1  0  0  0  0
 40 50  1  0  0  0  0
 43 44  1  0  0  0  0
 43 45  1  0  0  0  0
 43 46  1  0  0  0  0
 46 47  1  0  0  0  0
 49 50  1  0  0  0  0
 51 52  1  0  0  0  0
 51 53  1  0  0  0  0
 51 54  1  0  0  0  0
 55 56  1  0  0  0  0
 55 57  1  0  0  0  0
 55 58  1  0  0  0  0
M  END
