# Supplementary material for: Olefin Coupling Catalyzed by (Pybox)Os Complexes via Osmacyclopentane Intermediates: Comparison with Isoelectronic (Phebox)Ir
Source: JACS Au. 2025 Dec 9;5(12):6220–30. doi: 10.1021/jacsau.5c01197 (PMC12728604; doi:10.1021/jacsau.5c01197)
Supplement: Supplementary file 2 [file au5c01197_si_002.zip › Mol Files PyboxOs/mol-files-PheboxIr/IrPheBox-08-path-A-RedEl-Kappa3-LOW-[TS3].mol]

IrPheBox-08-path-A-RedEl-Kappa3-LOW-[TS3]

Created by GaussView 6.1.1
 58 59  0  0  0  0  0  0  0  0  0    0
   -2.3664    0.8582    0.1251 C   0  0  0  0  0  0  0  0  0  0  0  0
    2.2069    1.1340    0.1039 C   0  0  0  0  0  0  0  0  0  0  0  0
   -1.3485    1.8100   -0.2159 C   0  0  0  0  0  0  0  0  0  0  0  0
   -1.4477    3.2080   -0.2928 C   0  0  0  0  0  0  0  0  0  0  0  0
   -0.2564    3.9392   -0.3843 C   0  0  0  0  0  0  0  0  0  0  0  0
    1.0845    1.9552   -0.2355 C   0  0  0  0  0  0  0  0  0  0  0  0
    1.0137    3.3567   -0.3103 C   0  0  0  0  0  0  0  0  0  0  0  0
   -0.3222    5.0224   -0.4517 H   0  0  0  0  0  0  0  0  0  0  0  0
   -2.0111   -0.3691    0.3984 N   0  0  0  0  0  0  0  0  0  0  0  0
    2.0108   -0.1428    0.3297 N   0  0  0  0  0  0  0  0  0  0  0  0
   -3.6810    1.1452    0.2628 O   0  0  0  0  0  0  0  0  0  0  0  0
    3.4537    1.5980    0.3491 O   0  0  0  0  0  0  0  0  0  0  0  0
   -3.1972   -1.0894    0.9005 C   0  0  0  0  0  0  0  0  0  0  0  0
    3.2337   -0.6787    0.9679 C   0  0  0  0  0  0  0  0  0  0  0  0
   -4.3251   -0.1283    0.4841 C   0  0  0  0  0  0  0  0  0  0  0  0
   -5.0956    0.0116    1.2449 H   0  0  0  0  0  0  0  0  0  0  0  0
   -4.7980   -0.4346   -0.4569 H   0  0  0  0  0  0  0  0  0  0  0  0
    4.2466    0.4255    0.6258 C   0  0  0  0  0  0  0  0  0  0  0  0
    4.9346    0.6681    1.4380 H   0  0  0  0  0  0  0  0  0  0  0  0
    4.8224    0.1841   -0.2763 H   0  0  0  0  0  0  0  0  0  0  0  0
    2.9784   -0.7739    2.4704 C   0  0  0  0  0  0  0  0  0  0  0  0
    2.1344   -1.4392    2.6657 H   0  0  0  0  0  0  0  0  0  0  0  0
    3.8585   -1.1619    2.9924 H   0  0  0  0  0  0  0  0  0  0  0  0
    2.7337    0.2073    2.8855 H   0  0  0  0  0  0  0  0  0  0  0  0
    3.6458   -2.0217    0.3996 C   0  0  0  0  0  0  0  0  0  0  0  0
    4.5699   -2.3703    0.8703 H   0  0  0  0  0  0  0  0  0  0  0  0
    2.8712   -2.7692    0.5842 H   0  0  0  0  0  0  0  0  0  0  0  0
    3.8142   -1.9571   -0.6778 H   0  0  0  0  0  0  0  0  0  0  0  0
   -3.0784   -1.2051    2.4184 C   0  0  0  0  0  0  0  0  0  0  0  0
   -3.9340   -1.7431    2.8381 H   0  0  0  0  0  0  0  0  0  0  0  0
   -2.1656   -1.7429    2.6837 H   0  0  0  0  0  0  0  0  0  0  0  0
   -3.0318   -0.2156    2.8805 H   0  0  0  0  0  0  0  0  0  0  0  0
   -3.3392   -2.4577    0.2597 C   0  0  0  0  0  0  0  0  0  0  0  0
   -2.5105   -3.1034    0.5569 H   0  0  0  0  0  0  0  0  0  0  0  0
   -4.2704   -2.9374    0.5760 H   0  0  0  0  0  0  0  0  0  0  0  0
   -3.3419   -2.3843   -0.8304 H   0  0  0  0  0  0  0  0  0  0  0  0
    0.2700   -3.0893   -0.4726 C   0  0  0  0  0  0  0  0  0  0  0  0
    0.1692   -2.0705    0.8477 H   0  0  0  0  0  0  0  0  0  0  0  0
    0.7870   -3.7774    0.2018 H   0  0  0  0  0  0  0  0  0  0  0  0
    1.0350   -2.8744   -1.7875 C   0  0  0  0  0  0  0  0  0  0  0  0
    2.1107   -2.9386   -1.6105 H   0  0  0  0  0  0  0  0  0  0  0  0
    0.8095   -3.6284   -2.5620 H   0  0  0  0  0  0  0  0  0  0  0  0
    0.6565   -1.4634   -2.1685 C   0  0  0  0  0  0  0  0  0  0  0  0
    1.3686   -0.8219   -2.6869 H   0  0  0  0  0  0  0  0  0  0  0  0
   -0.7347   -1.1676   -2.2053 C   0  0  0  0  0  0  0  0  0  0  0  0
   -1.4520   -1.9862   -2.2141 H   0  0  0  0  0  0  0  0  0  0  0  0
   -1.0803   -0.2609   -2.6956 H   0  0  0  0  0  0  0  0  0  0  0  0
   -0.7316   -3.4925   -0.6376 H   0  0  0  0  0  0  0  0  0  0  0  0
    2.2347    4.2230   -0.2750 C   0  0  0  0  0  0  0  0  0  0  0  0
    2.7448    4.1508    0.6901 H   0  0  0  0  0  0  0  0  0  0  0  0
    2.9683    3.9194   -1.0261 H   0  0  0  0  0  0  0  0  0  0  0  0
    1.9784    5.2700   -0.4456 H   0  0  0  0  0  0  0  0  0  0  0  0
   -2.7634    3.9215   -0.2411 C   0  0  0  0  0  0  0  0  0  0  0  0
   -3.4549    3.5495   -1.0014 H   0  0  0  0  0  0  0  0  0  0  0  0
   -3.2623    3.7668    0.7201 H   0  0  0  0  0  0  0  0  0  0  0  0
   -2.6343    4.9953   -0.3874 H   0  0  0  0  0  0  0  0  0  0  0  0
   -0.0897    1.1642   -0.2831 C   0  0  0  0  0  0  0  0  0  0  0  0
    0.0425   -0.8201   -0.2079 Ir  0  0  0  0  0  0  0  0  0  0  0  0
  1  3  4  0  0  0  0
  1  9  2  0  0  0  0
  1 11  1  0  0  0  0
  2  6  4  0  0  0  0
  2 10  2  0  0  0  0
  2 12  1  0  0  0  0
  3  4  4  0  0  0  0
  3 57  4  0  0  0  0
  4  5  4  0  0  0  0
  4 53  1  0  0  0  0
  5  7  4  0  0  0  0
  5  8  1  0  0  0  0
  6  7  4  0  0  0  0
  6 57  4  0  0  0  0
  7 49  1  0  0  0  0
  9 13  1  0  0  0  0
 10 14  1  0  0  0  0
 11 15  1  0  0  0  0
 12 18  1  0  0  0  0
 13 15  1  0  0  0  0
 13 29  1  0  0  0  0
 13 33  1  0  0  0  0
 14 18  1  0  0  0  0
 14 21  1  0  0  0  0
 14 25  1  0  0  0  0
 15 16  1  0  0  0  0
 15 17  1  0  0  0  0
 18 19  1  0  0  0  0
 18 20  1  0  0  0  0
 21 22  1  0  0  0  0
 21 23  1  0  0  0  0
 21 24  1  0  0  0  0
 25 26  1  0  0  0  0
 25 27  1  0  0  0  0
 25 28  1  0  0  0  0
 29 30  1  0  0  0  0
 29 31  1  0  0  0  0
 29 32  1  0  0  0  0
 33 34  1  0  0  0  0
 33 35  1  0  0  0  0
 33 36  1  0  0  0  0
 37 39  1  0  0  0  0
 37 40  1  0  0  0  0
 37 48  1  0  0  0  0
 38 58  1  0  0  0  0
 40 41  1  0  0  0  0
 40 42  1  0  0  0  0
 40 43  1  0  0  0  0
 43 44  1  0  0  0  0
 43 45  4  0  0  0  0
 45 46  1  0  0  0  0
 45 47  1  0  0  0  0
 49 50  1  0  0  0  0
 49 51  1  0  0  0  0
 49 52  1  0  0  0  0
 53 54  1  0  0  0  0
 53 55  1  0  0  0  0
 53 56  1  0  0  0  0
 57 58  1  0  0  0  0
M  END
