# Supplementary material for: Olefin Coupling Catalyzed by (Pybox)Os Complexes via Osmacyclopentane Intermediates: Comparison with Isoelectronic (Phebox)Ir
Source: JACS Au. 2025 Dec 9;5(12):6220–30. doi: 10.1021/jacsau.5c01197 (PMC12728604; doi:10.1021/jacsau.5c01197)
Supplement: Supplementary file 2 [file au5c01197_si_002.zip › Mol Files PyboxOs/mol-files-methane addition/PheboxIr/CO Bound/PheboxIrH(CH3)CO.mol]

title

Created by GaussView 6.0.16
 53 57  0  0  0  0  0  0  0  0  0    0
    2.3029    0.9425   -0.0086 C   0  0  0  0  0  0  0  0  0  0  0  0
   -2.3030    0.9425   -0.0086 C   0  0  0  0  0  0  0  0  0  0  0  0
    1.2172    1.8930    0.1044 C   0  0  0  0  0  0  0  0  0  0  0  0
    1.2370    3.2970    0.1102 C   0  0  0  0  0  0  0  0  0  0  0  0
    0.0000    3.9545    0.1315 C   0  0  0  0  0  0  0  0  0  0  0  0
   -1.2172    1.8930    0.1044 C   0  0  0  0  0  0  0  0  0  0  0  0
   -1.2369    3.2970    0.1102 C   0  0  0  0  0  0  0  0  0  0  0  0
    0.0000    5.0449    0.1421 H   0  0  0  0  0  0  0  0  0  0  0  0
    2.0522   -0.3379   -0.0569 N   0  0  0  0  0  0  0  0  0  0  0  0
   -2.0522   -0.3378   -0.0569 N   0  0  0  0  0  0  0  0  0  0  0  0
    3.5910    1.2874   -0.1200 O   0  0  0  0  0  0  0  0  0  0  0  0
   -3.5911    1.2874   -0.1200 O   0  0  0  0  0  0  0  0  0  0  0  0
    3.3059   -1.0648   -0.3152 C   0  0  0  0  0  0  0  0  0  0  0  0
   -3.3059   -1.0648   -0.3152 C   0  0  0  0  0  0  0  0  0  0  0  0
    4.3422    0.0566   -0.1002 C   0  0  0  0  0  0  0  0  0  0  0  0
    5.1013    0.1078   -0.8873 H   0  0  0  0  0  0  0  0  0  0  0  0
    4.8377   -0.0181    0.8773 H   0  0  0  0  0  0  0  0  0  0  0  0
   -4.3422    0.0566   -0.1002 C   0  0  0  0  0  0  0  0  0  0  0  0
   -5.1013    0.1078   -0.8873 H   0  0  0  0  0  0  0  0  0  0  0  0
   -4.8377   -0.0181    0.8773 H   0  0  0  0  0  0  0  0  0  0  0  0
   -3.2925   -1.5681   -1.7520 C   0  0  0  0  0  0  0  0  0  0  0  0
   -2.4418   -2.2407   -1.9055 H   0  0  0  0  0  0  0  0  0  0  0  0
   -4.2206   -2.1079   -1.9795 H   0  0  0  0  0  0  0  0  0  0  0  0
   -3.1923   -0.7281   -2.4508 H   0  0  0  0  0  0  0  0  0  0  0  0
   -3.4869   -2.1994    0.6770 C   0  0  0  0  0  0  0  0  0  0  0  0
   -4.4615   -2.6825    0.5331 H   0  0  0  0  0  0  0  0  0  0  0  0
   -2.7053   -2.9543    0.5413 H   0  0  0  0  0  0  0  0  0  0  0  0
   -3.4296   -1.8269    1.7068 H   0  0  0  0  0  0  0  0  0  0  0  0
    3.2925   -1.5681   -1.7520 C   0  0  0  0  0  0  0  0  0  0  0  0
    4.2206   -2.1079   -1.9795 H   0  0  0  0  0  0  0  0  0  0  0  0
    2.4418   -2.2408   -1.9055 H   0  0  0  0  0  0  0  0  0  0  0  0
    3.1922   -0.7282   -2.4508 H   0  0  0  0  0  0  0  0  0  0  0  0
    3.4870   -2.1994    0.6770 C   0  0  0  0  0  0  0  0  0  0  0  0
    2.7053   -2.9543    0.5413 H   0  0  0  0  0  0  0  0  0  0  0  0
    4.4616   -2.6825    0.5331 H   0  0  0  0  0  0  0  0  0  0  0  0
    3.4296   -1.8269    1.7069 H   0  0  0  0  0  0  0  0  0  0  0  0
    0.0000   -2.9158   -0.7189 C   0  0  0  0  0  0  0  0  0  0  0  0
    0.0001   -2.9538   -1.8156 H   0  0  0  0  0  0  0  0  0  0  0  0
    0.8766   -3.4860   -0.3767 H   0  0  0  0  0  0  0  0  0  0  0  0
   -0.0000   -0.4815   -1.6319 H   0  0  0  0  0  0  0  0  0  0  0  0
    2.5111    4.0827    0.0806 C   0  0  0  0  0  0  0  0  0  0  0  0
    2.3140    5.1573    0.1450 H   0  0  0  0  0  0  0  0  0  0  0  0
    3.1735    3.8010    0.9069 H   0  0  0  0  0  0  0  0  0  0  0  0
    3.0729    3.8912   -0.8413 H   0  0  0  0  0  0  0  0  0  0  0  0
   -2.5110    4.0829    0.0806 C   0  0  0  0  0  0  0  0  0  0  0  0
   -3.0732    3.8908   -0.8409 H   0  0  0  0  0  0  0  0  0  0  0  0
   -3.1730    3.8017    0.9074 H   0  0  0  0  0  0  0  0  0  0  0  0
   -2.3138    5.1574    0.1444 H   0  0  0  0  0  0  0  0  0  0  0  0
   -0.0000    1.1996    0.1345 C   0  0  0  0  0  0  0  0  0  0  0  0
   -0.0000   -0.8178   -0.0250 Ir  0  0  0  0  0  0  0  0  0  0  0  0
   -0.0000   -1.5870    1.7621 C   0  0  0  0  0  0  0  0  0  0  0  0
    0.0000   -2.1898    2.7500 O   0  0  0  0  0  0  0  0  0  0  0  0
   -0.8766   -3.4861   -0.3768 H   0  0  0  0  0  0  0  0  0  0  0  0
  1  3  4  0  0  0  0
  1  9  2  0  0  0  0
  1 11  4  0  0  0  0
  2  6  4  0  0  0  0
  2 10  2  0  0  0  0
  2 12  4  0  0  0  0
  3  4  4  0  0  0  0
  3 49  4  0  0  0  0
  4  5  4  0  0  0  0
  4 41  1  0  0  0  0
  5  7  4  0  0  0  0
  5  8  1  0  0  0  0
  6  7  4  0  0  0  0
  6 49  4  0  0  0  0
  7 45  1  0  0  0  0
  9 13  1  0  0  0  0
  9 50  1  0  0  0  0
 10 14  1  0  0  0  0
 10 50  1  0  0  0  0
 11 15  1  0  0  0  0
 12 18  1  0  0  0  0
 13 15  1  0  0  0  0
 13 29  1  0  0  0  0
 13 33  1  0  0  0  0
 14 18  1  0  0  0  0
 14 21  1  0  0  0  0
 14 25  1  0  0  0  0
 15 16  1  0  0  0  0
 15 17  1  0  0  0  0
 18 19  1  0  0  0  0
 18 20  1  0  0  0  0
 21 22  1  0  0  0  0
 21 23  1  0  0  0  0
 21 24  1  0  0  0  0
 25 26  1  0  0  0  0
 25 27  1  0  0  0  0
 25 28  1  0  0  0  0
 29 30  1  0  0  0  0
 29 31  1  0  0  0  0
 29 32  1  0  0  0  0
 33 34  1  0  0  0  0
 33 35  1  0  0  0  0
 33 36  1  0  0  0  0
 37 38  1  0  0  0  0
 37 39  1  0  0  0  0
 37 53  1  0  0  0  0
 37 50  1  0  0  0  0
 40 50  1  0  0  0  0
 41 42  1  0  0  0  0
 41 43  1  0  0  0  0
 41 44  1  0  0  0  0
 45 46  1  0  0  0  0
 45 47  1  0  0  0  0
 45 48  1  0  0  0  0
 49 50  1  0  0  0  0
 50 51  1  0  0  0  0
 51 52  3  0  0  0  0
M  END
