# Supplementary material for: Olefin Coupling Catalyzed by (Pybox)Os Complexes via Osmacyclopentane Intermediates: Comparison with Isoelectronic (Phebox)Ir
Source: JACS Au. 2025 Dec 9;5(12):6220–30. doi: 10.1021/jacsau.5c01197 (PMC12728604; doi:10.1021/jacsau.5c01197)
Supplement: Supplementary file 2 [file au5c01197_si_002.zip › Mol Files PyboxOs/mol-files-methane addition/PheboxIr/CO Bound/PheboxIrCO.mol]

title

Created by GaussView 6.0.16
 48 52  0  0  0  0  0  0  0  0  0    0
   -2.2960    0.9186   -0.0337 C   0  0  0  0  0  0  0  0  0  0  0  0
    2.2960    0.9186   -0.0337 C   0  0  0  0  0  0  0  0  0  0  0  0
   -1.2133    1.8837   -0.0282 C   0  0  0  0  0  0  0  0  0  0  0  0
   -1.2377    3.2873   -0.0044 C   0  0  0  0  0  0  0  0  0  0  0  0
    0.0000    3.9435    0.0059 C   0  0  0  0  0  0  0  0  0  0  0  0
    1.2133    1.8837   -0.0282 C   0  0  0  0  0  0  0  0  0  0  0  0
    1.2377    3.2873   -0.0044 C   0  0  0  0  0  0  0  0  0  0  0  0
    0.0000    5.0341    0.0248 H   0  0  0  0  0  0  0  0  0  0  0  0
   -2.0264   -0.3598   -0.0698 N   0  0  0  0  0  0  0  0  0  0  0  0
    2.0264   -0.3598   -0.0699 N   0  0  0  0  0  0  0  0  0  0  0  0
   -3.5939    1.2431    0.0169 O   0  0  0  0  0  0  0  0  0  0  0  0
    3.5939    1.2431    0.0169 O   0  0  0  0  0  0  0  0  0  0  0  0
   -3.2916   -1.1054    0.0713 C   0  0  0  0  0  0  0  0  0  0  0  0
    3.2916   -1.1054    0.0713 C   0  0  0  0  0  0  0  0  0  0  0  0
   -4.3169    0.0129   -0.1836 C   0  0  0  0  0  0  0  0  0  0  0  0
   -5.1661   -0.0021    0.5068 H   0  0  0  0  0  0  0  0  0  0  0  0
   -4.6876    0.0050   -1.2180 H   0  0  0  0  0  0  0  0  0  0  0  0
    4.3169    0.0129   -0.1835 C   0  0  0  0  0  0  0  0  0  0  0  0
    5.1661   -0.0021    0.5068 H   0  0  0  0  0  0  0  0  0  0  0  0
    4.6876    0.0050   -1.2180 H   0  0  0  0  0  0  0  0  0  0  0  0
    3.3823   -1.6469    1.4916 C   0  0  0  0  0  0  0  0  0  0  0  0
    2.5289   -2.3024    1.6985 H   0  0  0  0  0  0  0  0  0  0  0  0
    4.3085   -2.2194    1.6283 H   0  0  0  0  0  0  0  0  0  0  0  0
    3.3646   -0.8261    2.2191 H   0  0  0  0  0  0  0  0  0  0  0  0
    3.3943   -2.2160   -0.9561 C   0  0  0  0  0  0  0  0  0  0  0  0
    4.3884   -2.6794   -0.9175 H   0  0  0  0  0  0  0  0  0  0  0  0
    2.6487   -2.9938   -0.7601 H   0  0  0  0  0  0  0  0  0  0  0  0
    3.2242   -1.8263   -1.9661 H   0  0  0  0  0  0  0  0  0  0  0  0
   -3.3823   -1.6468    1.4916 C   0  0  0  0  0  0  0  0  0  0  0  0
   -4.3086   -2.2194    1.6283 H   0  0  0  0  0  0  0  0  0  0  0  0
   -2.5290   -2.3024    1.6985 H   0  0  0  0  0  0  0  0  0  0  0  0
   -3.3647   -0.8260    2.2191 H   0  0  0  0  0  0  0  0  0  0  0  0
   -3.3943   -2.2160   -0.9561 C   0  0  0  0  0  0  0  0  0  0  0  0
   -2.6487   -2.9938   -0.7601 H   0  0  0  0  0  0  0  0  0  0  0  0
   -4.3884   -2.6794   -0.9175 H   0  0  0  0  0  0  0  0  0  0  0  0
   -3.2242   -1.8263   -1.9661 H   0  0  0  0  0  0  0  0  0  0  0  0
   -2.5137    4.0709    0.0115 C   0  0  0  0  0  0  0  0  0  0  0  0
   -2.3151    5.1472    0.0254 H   0  0  0  0  0  0  0  0  0  0  0  0
   -3.1309    3.8469   -0.8665 H   0  0  0  0  0  0  0  0  0  0  0  0
   -3.1242    3.8230    0.8876 H   0  0  0  0  0  0  0  0  0  0  0  0
    2.5137    4.0709    0.0115 C   0  0  0  0  0  0  0  0  0  0  0  0
    3.1241    3.8231    0.8877 H   0  0  0  0  0  0  0  0  0  0  0  0
    3.1310    3.8468   -0.8664 H   0  0  0  0  0  0  0  0  0  0  0  0
    2.3151    5.1472    0.0252 H   0  0  0  0  0  0  0  0  0  0  0  0
    0.0000    1.1904   -0.0428 C   0  0  0  0  0  0  0  0  0  0  0  0
    0.0000   -0.8486   -0.0691 Ir  0  0  0  0  0  0  0  0  0  0  0  0
   -0.0000   -2.7450   -0.0606 C   0  0  0  0  0  0  0  0  0  0  0  0
   -0.0000   -3.9105   -0.0380 O   0  0  0  0  0  0  0  0  0  0  0  0
  1  3  1  0  0  0  0
  1  9  2  0  0  0  0
  1 11  4  0  0  0  0
  2  6  1  0  0  0  0
  2 10  2  0  0  0  0
  2 12  4  0  0  0  0
  3  4  4  0  0  0  0
  3 45  4  0  0  0  0
  4  5  4  0  0  0  0
  4 37  1  0  0  0  0
  5  7  4  0  0  0  0
  5  8  1  0  0  0  0
  6  7  4  0  0  0  0
  6 45  4  0  0  0  0
  7 41  1  0  0  0  0
  9 13  1  0  0  0  0
  9 46  1  0  0  0  0
 10 14  1  0  0  0  0
 10 46  1  0  0  0  0
 11 15  1  0  0  0  0
 12 18  1  0  0  0  0
 13 15  1  0  0  0  0
 13 29  1  0  0  0  0
 13 33  1  0  0  0  0
 14 18  1  0  0  0  0
 14 21  1  0  0  0  0
 14 25  1  0  0  0  0
 15 16  1  0  0  0  0
 15 17  1  0  0  0  0
 18 19  1  0  0  0  0
 18 20  1  0  0  0  0
 21 22  1  0  0  0  0
 21 23  1  0  0  0  0
 21 24  1  0  0  0  0
 25 26  1  0  0  0  0
 25 27  1  0  0  0  0
 25 28  1  0  0  0  0
 29 30  1  0  0  0  0
 29 31  1  0  0  0  0
 29 32  1  0  0  0  0
 33 34  1  0  0  0  0
 33 35  1  0  0  0  0
 33 36  1  0  0  0  0
 37 38  1  0  0  0  0
 37 39  1  0  0  0  0
 37 40  1  0  0  0  0
 41 42  1  0  0  0  0
 41 43  1  0  0  0  0
 41 44  1  0  0  0  0
 45 46  1  0  0  0  0
 46 47  1  0  0  0  0
 47 48  2  0  0  0  0
M  END
