# Supplementary material for: Olefin Coupling Catalyzed by (Pybox)Os Complexes via Osmacyclopentane Intermediates: Comparison with Isoelectronic (Phebox)Ir
Source: JACS Au. 2025 Dec 9;5(12):6220–30. doi: 10.1021/jacsau.5c01197 (PMC12728604; doi:10.1021/jacsau.5c01197)
Supplement: Supplementary file 2 [file au5c01197_si_002.zip › Mol Files PyboxOs/mol-files-methane addition/PheboxIr/CO Bound/PheboxIrCO(H-CH3)-TS.mol]

Title Card Required

Created by GaussView 6.0.16
 53 58  0  0  0  0  0  0  0  0  0    0
    2.3092    0.9505   -0.0230 C   0  0  0  0  0  0  0  0  0  0  0  0
   -2.3092    0.9505   -0.0230 C   0  0  0  0  0  0  0  0  0  0  0  0
    1.2203    1.8836    0.0207 C   0  0  0  0  0  0  0  0  0  0  0  0
    1.2343    3.2854    0.0563 C   0  0  0  0  0  0  0  0  0  0  0  0
    0.0000    3.9465    0.0765 C   0  0  0  0  0  0  0  0  0  0  0  0
   -1.2203    1.8836    0.0206 C   0  0  0  0  0  0  0  0  0  0  0  0
   -1.2342    3.2854    0.0562 C   0  0  0  0  0  0  0  0  0  0  0  0
    0.0000    5.0365    0.1041 H   0  0  0  0  0  0  0  0  0  0  0  0
    2.0525   -0.3329   -0.0593 N   0  0  0  0  0  0  0  0  0  0  0  0
   -2.0524   -0.3329   -0.0595 N   0  0  0  0  0  0  0  0  0  0  0  0
    3.6114    1.2810   -0.0485 O   0  0  0  0  0  0  0  0  0  0  0  0
   -3.6114    1.2810   -0.0483 O   0  0  0  0  0  0  0  0  0  0  0  0
    3.3223   -1.0567   -0.2457 C   0  0  0  0  0  0  0  0  0  0  0  0
   -3.3224   -1.0567   -0.2458 C   0  0  0  0  0  0  0  0  0  0  0  0
    4.3283    0.0449    0.1237 C   0  0  0  0  0  0  0  0  0  0  0  0
    5.2133    0.0679   -0.5200 H   0  0  0  0  0  0  0  0  0  0  0  0
    4.6421   -0.0236    1.1752 H   0  0  0  0  0  0  0  0  0  0  0  0
   -4.3282    0.0449    0.1241 C   0  0  0  0  0  0  0  0  0  0  0  0
   -5.2134    0.0679   -0.5192 H   0  0  0  0  0  0  0  0  0  0  0  0
   -4.6415   -0.0237    1.1758 H   0  0  0  0  0  0  0  0  0  0  0  0
   -3.4571   -1.4604   -1.7100 C   0  0  0  0  0  0  0  0  0  0  0  0
   -2.6328   -2.1179   -2.0054 H   0  0  0  0  0  0  0  0  0  0  0  0
   -4.4040   -1.9893   -1.8780 H   0  0  0  0  0  0  0  0  0  0  0  0
   -3.4329   -0.5734   -2.3550 H   0  0  0  0  0  0  0  0  0  0  0  0
   -3.4163   -2.2545    0.6788 C   0  0  0  0  0  0  0  0  0  0  0  0
   -4.4004   -2.7318    0.5919 H   0  0  0  0  0  0  0  0  0  0  0  0
   -2.6521   -2.9975    0.4238 H   0  0  0  0  0  0  0  0  0  0  0  0
   -3.2607   -1.9542    1.7215 H   0  0  0  0  0  0  0  0  0  0  0  0
    3.4566   -1.4608   -1.7099 C   0  0  0  0  0  0  0  0  0  0  0  0
    4.4035   -1.9897   -1.8780 H   0  0  0  0  0  0  0  0  0  0  0  0
    2.6323   -2.1185   -2.0049 H   0  0  0  0  0  0  0  0  0  0  0  0
    3.4322   -0.5740   -2.3552 H   0  0  0  0  0  0  0  0  0  0  0  0
    3.4165   -2.2544    0.6791 C   0  0  0  0  0  0  0  0  0  0  0  0
    2.6521   -2.9973    0.4245 H   0  0  0  0  0  0  0  0  0  0  0  0
    4.4005   -2.7318    0.5920 H   0  0  0  0  0  0  0  0  0  0  0  0
    3.2612   -1.9537    1.7218 H   0  0  0  0  0  0  0  0  0  0  0  0
    0.0001   -2.7343   -1.3851 C   0  0  0  0  0  0  0  0  0  0  0  0
    0.0014   -2.7512   -2.4815 H   0  0  0  0  0  0  0  0  0  0  0  0
    0.8905   -3.2751   -1.0525 H   0  0  0  0  0  0  0  0  0  0  0  0
    0.0002   -1.2232   -1.6173 H   0  0  0  0  0  0  0  0  0  0  0  0
    2.5102    4.0695    0.0665 C   0  0  0  0  0  0  0  0  0  0  0  0
    2.3122    5.1442    0.1267 H   0  0  0  0  0  0  0  0  0  0  0  0
    3.1454    3.7860    0.9135 H   0  0  0  0  0  0  0  0  0  0  0  0
    3.1016    3.8786   -0.8368 H   0  0  0  0  0  0  0  0  0  0  0  0
   -2.5102    4.0695    0.0662 C   0  0  0  0  0  0  0  0  0  0  0  0
   -3.1012    3.8790   -0.8373 H   0  0  0  0  0  0  0  0  0  0  0  0
   -3.1457    3.7857    0.9129 H   0  0  0  0  0  0  0  0  0  0  0  0
   -2.3121    5.1442    0.1271 H   0  0  0  0  0  0  0  0  0  0  0  0
    0.0000    1.1696    0.0086 C   0  0  0  0  0  0  0  0  0  0  0  0
    0.0000   -0.8169    0.0056 Ir  0  0  0  0  0  0  0  0  0  0  0  0
   -0.0001   -1.7198    1.7465 C   0  0  0  0  0  0  0  0  0  0  0  0
   -0.0003   -2.2428    2.7837 O   0  0  0  0  0  0  0  0  0  0  0  0
   -0.8917   -3.2742   -1.0547 H   0  0  0  0  0  0  0  0  0  0  0  0
  1  3  4  0  0  0  0
  1  9  2  0  0  0  0
  1 11  4  0  0  0  0
  2  6  4  0  0  0  0
  2 10  2  0  0  0  0
  2 12  4  0  0  0  0
  3  4  4  0  0  0  0
  3 49  4  0  0  0  0
  4  5  4  0  0  0  0
  4 41  1  0  0  0  0
  5  7  4  0  0  0  0
  5  8  1  0  0  0  0
  6  7  4  0  0  0  0
  6 49  4  0  0  0  0
  7 45  1  0  0  0  0
  9 13  1  0  0  0  0
  9 50  1  0  0  0  0
 10 14  1  0  0  0  0
 10 50  1  0  0  0  0
 11 15  1  0  0  0  0
 12 18  1  0  0  0  0
 13 15  1  0  0  0  0
 13 29  1  0  0  0  0
 13 33  1  0  0  0  0
 14 18  1  0  0  0  0
 14 21  1  0  0  0  0
 14 25  1  0  0  0  0
 15 16  1  0  0  0  0
 15 17  1  0  0  0  0
 18 19  1  0  0  0  0
 18 20  1  0  0  0  0
 21 22  1  0  0  0  0
 21 23  1  0  0  0  0
 21 24  1  0  0  0  0
 25 26  1  0  0  0  0
 25 27  1  0  0  0  0
 25 28  1  0  0  0  0
 29 30  1  0  0  0  0
 29 31  1  0  0  0  0
 29 32  1  0  0  0  0
 33 34  1  0  0  0  0
 33 35  1  0  0  0  0
 33 36  1  0  0  0  0
 37 38  1  0  0  0  0
 37 39  1  0  0  0  0
 37 53  1  0  0  0  0
 37 40  1  0  0  0  0
 37 50  1  0  0  0  0
 40 50  1  0  0  0  0
 41 42  1  0  0  0  0
 41 43  1  0  0  0  0
 41 44  1  0  0  0  0
 45 46  1  0  0  0  0
 45 47  1  0  0  0  0
 45 48  1  0  0  0  0
 49 50  1  0  0  0  0
 50 51  1  0  0  0  0
 51 52  2  0  0  0  0
M  END
