# Supplementary material for: Olefin Coupling Catalyzed by (Pybox)Os Complexes via Osmacyclopentane Intermediates: Comparison with Isoelectronic (Phebox)Ir
Source: JACS Au. 2025 Dec 9;5(12):6220–30. doi: 10.1021/jacsau.5c01197 (PMC12728604; doi:10.1021/jacsau.5c01197)
Supplement: Supplementary file 2 [file au5c01197_si_002.zip › Mol Files PyboxOs/mol-files-methane addition/PheboxIr/CO Bound/Methane.mol]

Title Card Required

Created by GaussView 6.0.16
  5  4  0  0  0  0  0  0  0  0  0    0
    0.0000    0.0000    0.0000 C   0  0  0  0  0  0  0  0  0  0  0  0
    0.6303    0.6303    0.6303 H   0  0  0  0  0  0  0  0  0  0  0  0
   -0.6303   -0.6303    0.6303 H   0  0  0  0  0  0  0  0  0  0  0  0
   -0.6303    0.6303   -0.6303 H   0  0  0  0  0  0  0  0  0  0  0  0
    0.6303   -0.6303   -0.6303 H   0  0  0  0  0  0  0  0  0  0  0  0
  1  2  1  0  0  0  0
  1  3  1  0  0  0  0
  1  4  1  0  0  0  0
  1  5  1  0  0  0  0
M  END
