# Supplementary material for: Olefin Coupling Catalyzed by (Pybox)Os Complexes via Osmacyclopentane Intermediates: Comparison with Isoelectronic (Phebox)Ir
Source: JACS Au. 2025 Dec 9;5(12):6220–30. doi: 10.1021/jacsau.5c01197 (PMC12728604; doi:10.1021/jacsau.5c01197)
Supplement: Supplementary file 2 [file au5c01197_si_002.zip › Mol Files PyboxOs/mol-files-methane addition/PheboxIr/Nothing Bound/PheboxIrH(CH3).mol]

title

Created by GaussView 6.0.16
 51 55  0  0  0  0  0  0  0  0  0    0
   -2.3110    0.8074    0.0745 C   0  0  0  0  0  0  0  0  0  0  0  0
    2.3110    0.8074    0.0745 C   0  0  0  0  0  0  0  0  0  0  0  0
   -1.2244    1.7555    0.0612 C   0  0  0  0  0  0  0  0  0  0  0  0
   -1.2360    3.1513   -0.0774 C   0  0  0  0  0  0  0  0  0  0  0  0
   -0.0000    3.8084   -0.1307 C   0  0  0  0  0  0  0  0  0  0  0  0
    1.2244    1.7555    0.0612 C   0  0  0  0  0  0  0  0  0  0  0  0
    1.2360    3.1513   -0.0774 C   0  0  0  0  0  0  0  0  0  0  0  0
   -0.0000    4.8934   -0.2377 H   0  0  0  0  0  0  0  0  0  0  0  0
   -2.0503   -0.4738    0.1123 N   0  0  0  0  0  0  0  0  0  0  0  0
    2.0503   -0.4738    0.1123 N   0  0  0  0  0  0  0  0  0  0  0  0
   -3.6106    1.1379    0.0194 O   0  0  0  0  0  0  0  0  0  0  0  0
    3.6106    1.1379    0.0194 O   0  0  0  0  0  0  0  0  0  0  0  0
   -3.3228   -1.2080   -0.0186 C   0  0  0  0  0  0  0  0  0  0  0  0
    3.3228   -1.2080   -0.0186 C   0  0  0  0  0  0  0  0  0  0  0  0
   -4.3302   -0.0851    0.2737 C   0  0  0  0  0  0  0  0  0  0  0  0
   -4.6468   -0.0786    1.3265 H   0  0  0  0  0  0  0  0  0  0  0  0
   -5.2132   -0.1036   -0.3728 H   0  0  0  0  0  0  0  0  0  0  0  0
    4.3302   -0.0851    0.2736 C   0  0  0  0  0  0  0  0  0  0  0  0
    4.6469   -0.0786    1.3265 H   0  0  0  0  0  0  0  0  0  0  0  0
    5.2131   -0.1036   -0.3729 H   0  0  0  0  0  0  0  0  0  0  0  0
    3.3971   -2.3388    0.9878 C   0  0  0  0  0  0  0  0  0  0  0  0
    2.6111   -3.0743    0.7838 H   0  0  0  0  0  0  0  0  0  0  0  0
    4.3695   -2.8441    0.9332 H   0  0  0  0  0  0  0  0  0  0  0  0
    3.2511   -1.9604    2.0062 H   0  0  0  0  0  0  0  0  0  0  0  0
    3.4578   -1.7132   -1.4503 C   0  0  0  0  0  0  0  0  0  0  0  0
    4.3993   -2.2635   -1.5754 H   0  0  0  0  0  0  0  0  0  0  0  0
    2.6242   -2.3771   -1.7003 H   0  0  0  0  0  0  0  0  0  0  0  0
    3.4498   -0.8723   -2.1549 H   0  0  0  0  0  0  0  0  0  0  0  0
   -3.3971   -2.3389    0.9877 C   0  0  0  0  0  0  0  0  0  0  0  0
   -4.3695   -2.8441    0.9331 H   0  0  0  0  0  0  0  0  0  0  0  0
   -2.6111   -3.0744    0.7837 H   0  0  0  0  0  0  0  0  0  0  0  0
   -3.2511   -1.9605    2.0061 H   0  0  0  0  0  0  0  0  0  0  0  0
   -3.4577   -1.7132   -1.4503 C   0  0  0  0  0  0  0  0  0  0  0  0
   -2.6242   -2.3771   -1.7003 H   0  0  0  0  0  0  0  0  0  0  0  0
   -4.3992   -2.2635   -1.5754 H   0  0  0  0  0  0  0  0  0  0  0  0
   -3.4498   -0.8722   -2.1549 H   0  0  0  0  0  0  0  0  0  0  0  0
    0.0000   -2.7188   -0.9968 C   0  0  0  0  0  0  0  0  0  0  0  0
    0.8851   -3.3578   -0.8596 H   0  0  0  0  0  0  0  0  0  0  0  0
   -0.8851   -3.3577   -0.8596 H   0  0  0  0  0  0  0  0  0  0  0  0
    0.0000   -0.3720    1.6671 H   0  0  0  0  0  0  0  0  0  0  0  0
    2.5112    3.9302   -0.1764 C   0  0  0  0  0  0  0  0  0  0  0  0
    3.1445    3.7715    0.7041 H   0  0  0  0  0  0  0  0  0  0  0  0
    3.1050    3.6133   -1.0418 H   0  0  0  0  0  0  0  0  0  0  0  0
    2.3118    5.0022   -0.2697 H   0  0  0  0  0  0  0  0  0  0  0  0
   -2.5112    3.9302   -0.1764 C   0  0  0  0  0  0  0  0  0  0  0  0
   -3.1051    3.6132   -1.0417 H   0  0  0  0  0  0  0  0  0  0  0  0
   -3.1444    3.7715    0.7042 H   0  0  0  0  0  0  0  0  0  0  0  0
   -2.3118    5.0022   -0.2697 H   0  0  0  0  0  0  0  0  0  0  0  0
   -0.0000    1.0621    0.1543 C   0  0  0  0  0  0  0  0  0  0  0  0
    0.0000   -0.8973    0.1680 Ir  0  0  0  0  0  0  0  0  0  0  0  0
    0.0000   -2.4134   -2.0584 H   0  0  0  0  0  0  0  0  0  0  0  0
  1  3  4  0  0  0  0
  1  9  2  0  0  0  0
  1 11  4  0  0  0  0
  2  6  4  0  0  0  0
  2 10  2  0  0  0  0
  2 12  4  0  0  0  0
  3  4  4  0  0  0  0
  3 49  4  0  0  0  0
  4  5  4  0  0  0  0
  4 45  1  0  0  0  0
  5  7  4  0  0  0  0
  5  8  1  0  0  0  0
  6  7  4  0  0  0  0
  6 49  4  0  0  0  0
  7 41  1  0  0  0  0
  9 13  1  0  0  0  0
  9 50  1  0  0  0  0
 10 14  1  0  0  0  0
 10 50  1  0  0  0  0
 11 15  1  0  0  0  0
 12 18  1  0  0  0  0
 13 15  1  0  0  0  0
 13 29  1  0  0  0  0
 13 33  1  0  0  0  0
 14 18  1  0  0  0  0
 14 21  1  0  0  0  0
 14 25  1  0  0  0  0
 15 16  1  0  0  0  0
 15 17  1  0  0  0  0
 18 19  1  0  0  0  0
 18 20  1  0  0  0  0
 21 22  1  0  0  0  0
 21 23  1  0  0  0  0
 21 24  1  0  0  0  0
 25 26  1  0  0  0  0
 25 27  1  0  0  0  0
 25 28  1  0  0  0  0
 29 30  1  0  0  0  0
 29 31  1  0  0  0  0
 29 32  1  0  0  0  0
 33 34  1  0  0  0  0
 33 35  1  0  0  0  0
 33 36  1  0  0  0  0
 37 38  1  0  0  0  0
 37 39  1  0  0  0  0
 37 51  1  0  0  0  0
 37 50  1  0  0  0  0
 40 50  1  0  0  0  0
 41 42  1  0  0  0  0
 41 43  1  0  0  0  0
 41 44  1  0  0  0  0
 45 46  1  0  0  0  0
 45 47  1  0  0  0  0
 45 48  1  0  0  0  0
 49 50  1  0  0  0  0
M  END
