# Supplementary material for: Olefin Coupling Catalyzed by (Pybox)Os Complexes via Osmacyclopentane Intermediates: Comparison with Isoelectronic (Phebox)Ir
Source: JACS Au. 2025 Dec 9;5(12):6220–30. doi: 10.1021/jacsau.5c01197 (PMC12728604; doi:10.1021/jacsau.5c01197)
Supplement: Supplementary file 2 [file au5c01197_si_002.zip › Mol Files PyboxOs/mol-files-methane addition/PheboxIr/Nothing Bound/PheboxIr(H-CH3)-TS.mol]

Title Card Required

Created by GaussView 6.0.16
 51 56  0  0  0  0  0  0  0  0  0    0
   -2.3018    0.8380    0.0297 C   0  0  0  0  0  0  0  0  0  0  0  0
    2.3018    0.8380    0.0297 C   0  0  0  0  0  0  0  0  0  0  0  0
   -1.2154    1.8018    0.0131 C   0  0  0  0  0  0  0  0  0  0  0  0
   -1.2389    3.2050   -0.0238 C   0  0  0  0  0  0  0  0  0  0  0  0
   -0.0001    3.8602   -0.0374 C   0  0  0  0  0  0  0  0  0  0  0  0
    1.2153    1.8018    0.0130 C   0  0  0  0  0  0  0  0  0  0  0  0
    1.2389    3.2050   -0.0239 C   0  0  0  0  0  0  0  0  0  0  0  0
   -0.0001    4.9507   -0.0667 H   0  0  0  0  0  0  0  0  0  0  0  0
   -2.0443   -0.4429    0.0763 N   0  0  0  0  0  0  0  0  0  0  0  0
    2.0444   -0.4429    0.0763 N   0  0  0  0  0  0  0  0  0  0  0  0
   -3.5975    1.1804   -0.0013 O   0  0  0  0  0  0  0  0  0  0  0  0
    3.5974    1.1805   -0.0014 O   0  0  0  0  0  0  0  0  0  0  0  0
   -3.3219   -1.1752    0.0032 C   0  0  0  0  0  0  0  0  0  0  0  0
    3.3220   -1.1751    0.0033 C   0  0  0  0  0  0  0  0  0  0  0  0
   -4.3391   -0.0360    0.2056 C   0  0  0  0  0  0  0  0  0  0  0  0
   -4.7420   -0.0155    1.2276 H   0  0  0  0  0  0  0  0  0  0  0  0
   -5.1694   -0.0570   -0.5080 H   0  0  0  0  0  0  0  0  0  0  0  0
    4.3391   -0.0358    0.2056 C   0  0  0  0  0  0  0  0  0  0  0  0
    4.7421   -0.0153    1.2275 H   0  0  0  0  0  0  0  0  0  0  0  0
    5.1695   -0.0568   -0.5081 H   0  0  0  0  0  0  0  0  0  0  0  0
    3.4126   -2.2136    1.1062 C   0  0  0  0  0  0  0  0  0  0  0  0
    2.6540   -2.9899    0.9637 H   0  0  0  0  0  0  0  0  0  0  0  0
    4.4015   -2.6899    1.1050 H   0  0  0  0  0  0  0  0  0  0  0  0
    3.2444   -1.7504    2.0851 H   0  0  0  0  0  0  0  0  0  0  0  0
    3.4444   -1.8086   -1.3759 C   0  0  0  0  0  0  0  0  0  0  0  0
    4.3815   -2.3733   -1.4627 H   0  0  0  0  0  0  0  0  0  0  0  0
    2.6045   -2.4897   -1.5518 H   0  0  0  0  0  0  0  0  0  0  0  0
    3.4270   -1.0366   -2.1554 H   0  0  0  0  0  0  0  0  0  0  0  0
   -3.4124   -2.2138    1.1060 C   0  0  0  0  0  0  0  0  0  0  0  0
   -4.4012   -2.6902    1.1048 H   0  0  0  0  0  0  0  0  0  0  0  0
   -2.6538   -2.9900    0.9634 H   0  0  0  0  0  0  0  0  0  0  0  0
   -3.2442   -1.7506    2.0850 H   0  0  0  0  0  0  0  0  0  0  0  0
   -3.4442   -1.8086   -1.3760 C   0  0  0  0  0  0  0  0  0  0  0  0
   -2.6042   -2.4896   -1.5519 H   0  0  0  0  0  0  0  0  0  0  0  0
   -4.3813   -2.3734   -1.4629 H   0  0  0  0  0  0  0  0  0  0  0  0
   -3.4268   -1.0366   -2.1554 H   0  0  0  0  0  0  0  0  0  0  0  0
    0.0002   -3.0774   -0.3318 C   0  0  0  0  0  0  0  0  0  0  0  0
    0.8818   -3.6644   -0.0417 H   0  0  0  0  0  0  0  0  0  0  0  0
   -0.8817   -3.6645   -0.0424 H   0  0  0  0  0  0  0  0  0  0  0  0
   -0.0007   -2.0798    1.1165 H   0  0  0  0  0  0  0  0  0  0  0  0
    2.5127    3.9924   -0.0530 C   0  0  0  0  0  0  0  0  0  0  0  0
    3.1276    3.7896    0.8316 H   0  0  0  0  0  0  0  0  0  0  0  0
    3.1273    3.7269   -0.9211 H   0  0  0  0  0  0  0  0  0  0  0  0
    2.3108    5.0676   -0.0912 H   0  0  0  0  0  0  0  0  0  0  0  0
   -2.5128    3.9924   -0.0529 C   0  0  0  0  0  0  0  0  0  0  0  0
   -3.1274    3.7269   -0.9210 H   0  0  0  0  0  0  0  0  0  0  0  0
   -3.1278    3.7893    0.8317 H   0  0  0  0  0  0  0  0  0  0  0  0
   -2.3111    5.0676   -0.0909 H   0  0  0  0  0  0  0  0  0  0  0  0
   -0.0000    1.1101    0.0460 C   0  0  0  0  0  0  0  0  0  0  0  0
   -0.0000   -0.9118    0.0449 Ir  0  0  0  0  0  0  0  0  0  0  0  0
    0.0006   -2.9910   -1.4325 H   0  0  0  0  0  0  0  0  0  0  0  0
  1  3  1  0  0  0  0
  1  9  2  0  0  0  0
  1 11  4  0  0  0  0
  2  6  1  0  0  0  0
  2 10  2  0  0  0  0
  2 12  4  0  0  0  0
  3  4  4  0  0  0  0
  3 49  4  0  0  0  0
  4  5  4  0  0  0  0
  4 45  1  0  0  0  0
  5  7  4  0  0  0  0
  5  8  1  0  0  0  0
  6  7  4  0  0  0  0
  6 49  4  0  0  0  0
  7 41  1  0  0  0  0
  9 13  1  0  0  0  0
  9 50  1  0  0  0  0
 10 14  1  0  0  0  0
 10 50  1  0  0  0  0
 11 15  1  0  0  0  0
 12 18  1  0  0  0  0
 13 15  1  0  0  0  0
 13 29  1  0  0  0  0
 13 33  1  0  0  0  0
 14 18  1  0  0  0  0
 14 21  1  0  0  0  0
 14 25  1  0  0  0  0
 15 16  1  0  0  0  0
 15 17  1  0  0  0  0
 18 19  1  0  0  0  0
 18 20  1  0  0  0  0
 21 22  1  0  0  0  0
 21 23  1  0  0  0  0
 21 24  1  0  0  0  0
 25 26  1  0  0  0  0
 25 27  1  0  0  0  0
 25 28  1  0  0  0  0
 29 30  1  0  0  0  0
 29 31  1  0  0  0  0
 29 32  1  0  0  0  0
 33 34  1  0  0  0  0
 33 35  1  0  0  0  0
 33 36  1  0  0  0  0
 37 38  1  0  0  0  0
 37 39  1  0  0  0  0
 37 51  1  0  0  0  0
 37 50  1  0  0  0  0
 37 40  1  0  0  0  0
 40 50  1  0  0  0  0
 41 42  1  0  0  0  0
 41 43  1  0  0  0  0
 41 44  1  0  0  0  0
 45 46  1  0  0  0  0
 45 47  1  0  0  0  0
 45 48  1  0  0  0  0
 49 50  1  0  0  0  0
M  END
