# Supplementary material for: Olefin Coupling Catalyzed by (Pybox)Os Complexes via Osmacyclopentane Intermediates: Comparison with Isoelectronic (Phebox)Ir
Source: JACS Au. 2025 Dec 9;5(12):6220–30. doi: 10.1021/jacsau.5c01197 (PMC12728604; doi:10.1021/jacsau.5c01197)
Supplement: Supplementary file 2 [file au5c01197_si_002.zip › Mol Files PyboxOs/mol-files-methane addition/PheboxIr/Nothing Bound/PheboxIr.mol]

title

Created by GaussView 6.0.16
 46 50  0  0  0  0  0  0  0  0  0    0
    2.3116    0.6910   -0.0314 C   0  0  0  0  0  0  0  0  0  0  0  0
   -2.3116    0.6910   -0.0314 C   0  0  0  0  0  0  0  0  0  0  0  0
    1.2267    1.6335   -0.0176 C   0  0  0  0  0  0  0  0  0  0  0  0
    1.2342    3.0352    0.0061 C   0  0  0  0  0  0  0  0  0  0  0  0
    0.0000    3.6958    0.0183 C   0  0  0  0  0  0  0  0  0  0  0  0
   -1.2267    1.6335   -0.0176 C   0  0  0  0  0  0  0  0  0  0  0  0
   -1.2342    3.0352    0.0061 C   0  0  0  0  0  0  0  0  0  0  0  0
    0.0000    4.7859    0.0370 H   0  0  0  0  0  0  0  0  0  0  0  0
    2.0326   -0.5862   -0.0749 N   0  0  0  0  0  0  0  0  0  0  0  0
   -2.0326   -0.5862   -0.0749 N   0  0  0  0  0  0  0  0  0  0  0  0
    3.6175    1.0070    0.0210 O   0  0  0  0  0  0  0  0  0  0  0  0
   -3.6175    1.0070    0.0210 O   0  0  0  0  0  0  0  0  0  0  0  0
    3.2934   -1.3341    0.0699 C   0  0  0  0  0  0  0  0  0  0  0  0
   -3.2934   -1.3341    0.0700 C   0  0  0  0  0  0  0  0  0  0  0  0
    4.3214   -0.2265   -0.2101 C   0  0  0  0  0  0  0  0  0  0  0  0
    4.6589   -0.2362   -1.2566 H   0  0  0  0  0  0  0  0  0  0  0  0
    5.1926   -0.2544    0.4523 H   0  0  0  0  0  0  0  0  0  0  0  0
   -4.3214   -0.2265   -0.2100 C   0  0  0  0  0  0  0  0  0  0  0  0
   -4.6589   -0.2362   -1.2565 H   0  0  0  0  0  0  0  0  0  0  0  0
   -5.1926   -0.2545    0.4524 H   0  0  0  0  0  0  0  0  0  0  0  0
   -3.3670   -2.4661   -0.9357 C   0  0  0  0  0  0  0  0  0  0  0  0
   -2.5830   -3.2049   -0.7291 H   0  0  0  0  0  0  0  0  0  0  0  0
   -4.3373   -2.9756   -0.8811 H   0  0  0  0  0  0  0  0  0  0  0  0
   -3.2184   -2.0904   -1.9543 H   0  0  0  0  0  0  0  0  0  0  0  0
   -3.3915   -1.8510    1.4996 C   0  0  0  0  0  0  0  0  0  0  0  0
   -4.3104   -2.4342    1.6425 H   0  0  0  0  0  0  0  0  0  0  0  0
   -2.5290   -2.4883    1.7272 H   0  0  0  0  0  0  0  0  0  0  0  0
   -3.3889   -1.0162    2.2109 H   0  0  0  0  0  0  0  0  0  0  0  0
    3.3670   -2.4661   -0.9358 C   0  0  0  0  0  0  0  0  0  0  0  0
    4.3373   -2.9755   -0.8812 H   0  0  0  0  0  0  0  0  0  0  0  0
    2.5830   -3.2049   -0.7292 H   0  0  0  0  0  0  0  0  0  0  0  0
    3.2183   -2.0903   -1.9544 H   0  0  0  0  0  0  0  0  0  0  0  0
    3.3916   -1.8510    1.4995 C   0  0  0  0  0  0  0  0  0  0  0  0
    2.5290   -2.4884    1.7271 H   0  0  0  0  0  0  0  0  0  0  0  0
    4.3105   -2.4342    1.6424 H   0  0  0  0  0  0  0  0  0  0  0  0
    3.3889   -1.0162    2.2109 H   0  0  0  0  0  0  0  0  0  0  0  0
   -2.5118    3.8174    0.0191 C   0  0  0  0  0  0  0  0  0  0  0  0
   -3.1318    3.5857   -0.8549 H   0  0  0  0  0  0  0  0  0  0  0  0
   -3.1195    3.5774    0.8995 H   0  0  0  0  0  0  0  0  0  0  0  0
   -2.3124    4.8937    0.0232 H   0  0  0  0  0  0  0  0  0  0  0  0
    2.5118    3.8174    0.0193 C   0  0  0  0  0  0  0  0  0  0  0  0
    3.1185    3.5787    0.9008 H   0  0  0  0  0  0  0  0  0  0  0  0
    3.1328    3.5844   -0.8536 H   0  0  0  0  0  0  0  0  0  0  0  0
    2.3125    4.8937    0.0217 H   0  0  0  0  0  0  0  0  0  0  0  0
   -0.0000    0.9257   -0.0320 C   0  0  0  0  0  0  0  0  0  0  0  0
   -0.0000   -0.9705   -0.0858 Ir  0  0  0  0  0  0  0  0  0  0  0  0
  1  3  4  0  0  0  0
  1  9  2  0  0  0  0
  1 11  1  0  0  0  0
  2  6  4  0  0  0  0
  2 10  2  0  0  0  0
  2 12  1  0  0  0  0
  3  4  4  0  0  0  0
  3 45  4  0  0  0  0
  4  5  4  0  0  0  0
  4 41  1  0  0  0  0
  5  7  4  0  0  0  0
  5  8  1  0  0  0  0
  6  7  4  0  0  0  0
  6 45  4  0  0  0  0
  7 37  1  0  0  0  0
  9 13  1  0  0  0  0
  9 46  1  0  0  0  0
 10 14  1  0  0  0  0
 10 46  1  0  0  0  0
 11 15  1  0  0  0  0
 12 18  1  0  0  0  0
 13 15  1  0  0  0  0
 13 29  1  0  0  0  0
 13 33  1  0  0  0  0
 14 18  1  0  0  0  0
 14 21  1  0  0  0  0
 14 25  1  0  0  0  0
 15 16  1  0  0  0  0
 15 17  1  0  0  0  0
 18 19  1  0  0  0  0
 18 20  1  0  0  0  0
 21 22  1  0  0  0  0
 21 23  1  0  0  0  0
 21 24  1  0  0  0  0
 25 26  1  0  0  0  0
 25 27  1  0  0  0  0
 25 28  1  0  0  0  0
 29 30  1  0  0  0  0
 29 31  1  0  0  0  0
 29 32  1  0  0  0  0
 33 34  1  0  0  0  0
 33 35  1  0  0  0  0
 33 36  1  0  0  0  0
 37 38  1  0  0  0  0
 37 39  1  0  0  0  0
 37 40  1  0  0  0  0
 41 42  1  0  0  0  0
 41 43  1  0  0  0  0
 41 44  1  0  0  0  0
 45 46  1  0  0  0  0
M  END
