# Supplementary material for: Olefin Coupling Catalyzed by (Pybox)Os Complexes via Osmacyclopentane Intermediates: Comparison with Isoelectronic (Phebox)Ir
Source: JACS Au. 2025 Dec 9;5(12):6220–30. doi: 10.1021/jacsau.5c01197 (PMC12728604; doi:10.1021/jacsau.5c01197)
Supplement: Supplementary file 2 [file au5c01197_si_002.zip › Mol Files PyboxOs/mol-files-methane addition/PheboxIr/PH3 Bound/PheboxIrPH3.mol]

title

Created by GaussView 6.0.16
 50 54  0  0  0  0  0  0  0  0  0    0
   -2.2992    0.9544   -0.0339 C   0  0  0  0  0  0  0  0  0  0  0  0
    2.2994    0.9541   -0.0338 C   0  0  0  0  0  0  0  0  0  0  0  0
   -1.2140    1.9038   -0.0239 C   0  0  0  0  0  0  0  0  0  0  0  0
   -1.2346    3.3068   -0.0003 C   0  0  0  0  0  0  0  0  0  0  0  0
    0.0003    3.9663    0.0106 C   0  0  0  0  0  0  0  0  0  0  0  0
    1.2143    1.9036   -0.0239 C   0  0  0  0  0  0  0  0  0  0  0  0
    1.2351    3.3066   -0.0002 C   0  0  0  0  0  0  0  0  0  0  0  0
    0.0004    5.0568    0.0298 H   0  0  0  0  0  0  0  0  0  0  0  0
   -2.0384   -0.3280   -0.0646 N   0  0  0  0  0  0  0  0  0  0  0  0
    2.0384   -0.3283   -0.0646 N   0  0  0  0  0  0  0  0  0  0  0  0
   -3.5987    1.2936    0.0030 O   0  0  0  0  0  0  0  0  0  0  0  0
    3.5990    1.2931    0.0031 O   0  0  0  0  0  0  0  0  0  0  0  0
   -3.3195   -1.0510    0.0537 C   0  0  0  0  0  0  0  0  0  0  0  0
    3.3194   -1.0515    0.0537 C   0  0  0  0  0  0  0  0  0  0  0  0
   -4.3257    0.0769   -0.2266 C   0  0  0  0  0  0  0  0  0  0  0  0
   -5.1977    0.0633    0.4356 H   0  0  0  0  0  0  0  0  0  0  0  0
   -4.6645    0.0736   -1.2728 H   0  0  0  0  0  0  0  0  0  0  0  0
    4.3258    0.0763   -0.2265 C   0  0  0  0  0  0  0  0  0  0  0  0
    5.1978    0.0626    0.4357 H   0  0  0  0  0  0  0  0  0  0  0  0
    4.6647    0.0730   -1.2727 H   0  0  0  0  0  0  0  0  0  0  0  0
    3.4535   -1.5815    1.4754 C   0  0  0  0  0  0  0  0  0  0  0  0
    2.6051   -2.2305    1.7185 H   0  0  0  0  0  0  0  0  0  0  0  0
    4.3839   -2.1523    1.5928 H   0  0  0  0  0  0  0  0  0  0  0  0
    3.4560   -0.7524    2.1935 H   0  0  0  0  0  0  0  0  0  0  0  0
    3.4362   -2.1604   -0.9752 C   0  0  0  0  0  0  0  0  0  0  0  0
    4.4547   -2.5700   -0.9788 H   0  0  0  0  0  0  0  0  0  0  0  0
    2.7481   -2.9827   -0.7509 H   0  0  0  0  0  0  0  0  0  0  0  0
    3.2032   -1.7822   -1.9769 H   0  0  0  0  0  0  0  0  0  0  0  0
   -3.4537   -1.5809    1.4755 C   0  0  0  0  0  0  0  0  0  0  0  0
   -4.3841   -2.1515    1.5929 H   0  0  0  0  0  0  0  0  0  0  0  0
   -2.6054   -2.2300    1.7187 H   0  0  0  0  0  0  0  0  0  0  0  0
   -3.4561   -0.7517    2.1935 H   0  0  0  0  0  0  0  0  0  0  0  0
   -3.4364   -2.1600   -0.9750 C   0  0  0  0  0  0  0  0  0  0  0  0
   -2.7486   -2.9825   -0.7506 H   0  0  0  0  0  0  0  0  0  0  0  0
   -4.4551   -2.5694   -0.9787 H   0  0  0  0  0  0  0  0  0  0  0  0
   -3.2033   -1.7820   -1.9768 H   0  0  0  0  0  0  0  0  0  0  0  0
   -0.0005   -3.1265   -0.0143 P   0  0  0  0  0  0  0  0  0  0  0  0
   -2.5111    4.0906    0.0156 C   0  0  0  0  0  0  0  0  0  0  0  0
   -2.3109    5.1668    0.0279 H   0  0  0  0  0  0  0  0  0  0  0  0
   -3.1299    3.8663   -0.8613 H   0  0  0  0  0  0  0  0  0  0  0  0
   -3.1215    3.8451    0.8927 H   0  0  0  0  0  0  0  0  0  0  0  0
    2.5118    4.0903    0.0157 C   0  0  0  0  0  0  0  0  0  0  0  0
    3.1220    3.8448    0.8929 H   0  0  0  0  0  0  0  0  0  0  0  0
    3.1306    3.8657   -0.8610 H   0  0  0  0  0  0  0  0  0  0  0  0
    2.3117    5.1665    0.0278 H   0  0  0  0  0  0  0  0  0  0  0  0
    0.0001    1.1962   -0.0384 C   0  0  0  0  0  0  0  0  0  0  0  0
   -0.0000   -0.7942   -0.0546 Ir  0  0  0  0  0  0  0  0  0  0  0  0
   -1.0459   -3.8858    0.5906 H   0  0  0  0  0  0  0  0  0  0  0  0
   -0.0021   -3.8653   -1.2334 H   0  0  0  0  0  0  0  0  0  0  0  0
    1.0454   -3.8868    0.5885 H   0  0  0  0  0  0  0  0  0  0  0  0
  1  3  4  0  0  0  0
  1  9  2  0  0  0  0
  1 11  4  0  0  0  0
  2  6  4  0  0  0  0
  2 10  2  0  0  0  0
  2 12  4  0  0  0  0
  3  4  4  0  0  0  0
  3 46  4  0  0  0  0
  4  5  4  0  0  0  0
  4 38  1  0  0  0  0
  5  7  4  0  0  0  0
  5  8  1  0  0  0  0
  6  7  4  0  0  0  0
  6 46  4  0  0  0  0
  7 42  1  0  0  0  0
  9 13  1  0  0  0  0
  9 47  1  0  0  0  0
 10 14  1  0  0  0  0
 10 47  1  0  0  0  0
 11 15  1  0  0  0  0
 12 18  1  0  0  0  0
 13 15  1  0  0  0  0
 13 29  1  0  0  0  0
 13 33  1  0  0  0  0
 14 18  1  0  0  0  0
 14 21  1  0  0  0  0
 14 25  1  0  0  0  0
 15 16  1  0  0  0  0
 15 17  1  0  0  0  0
 18 19  1  0  0  0  0
 18 20  1  0  0  0  0
 21 22  1  0  0  0  0
 21 23  1  0  0  0  0
 21 24  1  0  0  0  0
 25 26  1  0  0  0  0
 25 27  1  0  0  0  0
 25 28  1  0  0  0  0
 29 30  1  0  0  0  0
 29 31  1  0  0  0  0
 29 32  1  0  0  0  0
 33 34  1  0  0  0  0
 33 35  1  0  0  0  0
 33 36  1  0  0  0  0
 37 47  1  0  0  0  0
 37 48  1  0  0  0  0
 37 49  1  0  0  0  0
 37 50  1  0  0  0  0
 38 39  1  0  0  0  0
 38 40  1  0  0  0  0
 38 41  1  0  0  0  0
 42 43  1  0  0  0  0
 42 44  1  0  0  0  0
 42 45  1  0  0  0  0
 46 47  1  0  0  0  0
M  END
