# Supplementary material for: Olefin Coupling Catalyzed by (Pybox)Os Complexes via Osmacyclopentane Intermediates: Comparison with Isoelectronic (Phebox)Ir
Source: JACS Au. 2025 Dec 9;5(12):6220–30. doi: 10.1021/jacsau.5c01197 (PMC12728604; doi:10.1021/jacsau.5c01197)
Supplement: Supplementary file 2 [file au5c01197_si_002.zip › Mol Files PyboxOs/mol-files-methane addition/PheboxIr/PH3 Bound/PheboxIrPH3(H-CH3)-TS.mol]

Title Card Required

Created by GaussView 6.0.16
 55 59  0  0  0  0  0  0  0  0  0    0
    2.3116    0.9635   -0.0629 C   0  0  0  0  0  0  0  0  0  0  0  0
   -2.3116    0.9635   -0.0629 C   0  0  0  0  0  0  0  0  0  0  0  0
    1.2218    1.8935    0.0065 C   0  0  0  0  0  0  0  0  0  0  0  0
    1.2340    3.2945    0.0541 C   0  0  0  0  0  0  0  0  0  0  0  0
   -0.0000    3.9561    0.0818 C   0  0  0  0  0  0  0  0  0  0  0  0
   -1.2218    1.8935    0.0065 C   0  0  0  0  0  0  0  0  0  0  0  0
   -1.2340    3.2945    0.0541 C   0  0  0  0  0  0  0  0  0  0  0  0
   -0.0000    5.0459    0.1184 H   0  0  0  0  0  0  0  0  0  0  0  0
    2.0525   -0.3188   -0.1283 N   0  0  0  0  0  0  0  0  0  0  0  0
   -2.0525   -0.3188   -0.1283 N   0  0  0  0  0  0  0  0  0  0  0  0
    3.6168    1.2954   -0.0922 O   0  0  0  0  0  0  0  0  0  0  0  0
   -3.6168    1.2954   -0.0922 O   0  0  0  0  0  0  0  0  0  0  0  0
    3.3213   -1.0354   -0.3374 C   0  0  0  0  0  0  0  0  0  0  0  0
   -3.3213   -1.0354   -0.3374 C   0  0  0  0  0  0  0  0  0  0  0  0
    4.3328    0.0568    0.0454 C   0  0  0  0  0  0  0  0  0  0  0  0
    5.2123    0.0923   -0.6056 H   0  0  0  0  0  0  0  0  0  0  0  0
    4.6583   -0.0368    1.0922 H   0  0  0  0  0  0  0  0  0  0  0  0
   -4.3328    0.0568    0.0454 C   0  0  0  0  0  0  0  0  0  0  0  0
   -5.2123    0.0924   -0.6057 H   0  0  0  0  0  0  0  0  0  0  0  0
   -4.6584   -0.0368    1.0922 H   0  0  0  0  0  0  0  0  0  0  0  0
   -3.4411   -1.4124   -1.8097 C   0  0  0  0  0  0  0  0  0  0  0  0
   -2.6049   -2.0533   -2.1082 H   0  0  0  0  0  0  0  0  0  0  0  0
   -4.3809   -1.9473   -1.9986 H   0  0  0  0  0  0  0  0  0  0  0  0
   -3.4174   -0.5125   -2.4363 H   0  0  0  0  0  0  0  0  0  0  0  0
   -3.4171   -2.2536    0.5611 C   0  0  0  0  0  0  0  0  0  0  0  0
   -4.3865   -2.7528    0.4384 H   0  0  0  0  0  0  0  0  0  0  0  0
   -2.6268   -2.9721    0.3128 H   0  0  0  0  0  0  0  0  0  0  0  0
   -3.3036   -1.9683    1.6144 H   0  0  0  0  0  0  0  0  0  0  0  0
    3.4411   -1.4123   -1.8097 C   0  0  0  0  0  0  0  0  0  0  0  0
    4.3808   -1.9473   -1.9986 H   0  0  0  0  0  0  0  0  0  0  0  0
    2.6049   -2.0531   -2.1083 H   0  0  0  0  0  0  0  0  0  0  0  0
    3.4175   -0.5125   -2.4362 H   0  0  0  0  0  0  0  0  0  0  0  0
    3.4170   -2.2536    0.5611 C   0  0  0  0  0  0  0  0  0  0  0  0
    2.6267   -2.9721    0.3127 H   0  0  0  0  0  0  0  0  0  0  0  0
    4.3864   -2.7528    0.4384 H   0  0  0  0  0  0  0  0  0  0  0  0
    3.3035   -1.9684    1.6144 H   0  0  0  0  0  0  0  0  0  0  0  0
    0.0000   -2.9932   -0.9685 C   0  0  0  0  0  0  0  0  0  0  0  0
   -0.8845   -3.3286   -1.5226 H   0  0  0  0  0  0  0  0  0  0  0  0
    0.8845   -3.3286   -1.5225 H   0  0  0  0  0  0  0  0  0  0  0  0
   -0.0000   -1.6222   -1.4887 H   0  0  0  0  0  0  0  0  0  0  0  0
    0.0000   -1.5949    2.2269 P   0  0  0  0  0  0  0  0  0  0  0  0
    2.5100    4.0794    0.0667 C   0  0  0  0  0  0  0  0  0  0  0  0
    2.3114    5.1533    0.1416 H   0  0  0  0  0  0  0  0  0  0  0  0
    3.1515    3.7864    0.9058 H   0  0  0  0  0  0  0  0  0  0  0  0
    3.0960    3.9007   -0.8426 H   0  0  0  0  0  0  0  0  0  0  0  0
   -2.5100    4.0794    0.0668 C   0  0  0  0  0  0  0  0  0  0  0  0
   -3.0962    3.9005   -0.8425 H   0  0  0  0  0  0  0  0  0  0  0  0
   -3.1514    3.7865    0.9060 H   0  0  0  0  0  0  0  0  0  0  0  0
   -2.3114    5.1533    0.1413 H   0  0  0  0  0  0  0  0  0  0  0  0
    0.0000    1.1739   -0.0103 C   0  0  0  0  0  0  0  0  0  0  0  0
    0.0000   -0.7943   -0.0571 Ir  0  0  0  0  0  0  0  0  0  0  0  0
   -0.0002   -3.0099    2.4409 H   0  0  0  0  0  0  0  0  0  0  0  0
    1.0502   -1.3270    3.1541 H   0  0  0  0  0  0  0  0  0  0  0  0
   -1.0500   -1.3267    3.1542 H   0  0  0  0  0  0  0  0  0  0  0  0
   -0.0000   -3.5171   -0.0046 H   0  0  0  0  0  0  0  0  0  0  0  0
  1  3  4  0  0  0  0
  1  9  2  0  0  0  0
  1 11  1  0  0  0  0
  2  6  4  0  0  0  0
  2 10  2  0  0  0  0
  2 12  1  0  0  0  0
  3  4  4  0  0  0  0
  3 50  4  0  0  0  0
  4  5  4  0  0  0  0
  4 42  1  0  0  0  0
  5  7  4  0  0  0  0
  5  8  1  0  0  0  0
  6  7  4  0  0  0  0
  6 50  4  0  0  0  0
  7 46  1  0  0  0  0
  9 13  1  0  0  0  0
  9 51  1  0  0  0  0
 10 14  1  0  0  0  0
 10 51  1  0  0  0  0
 11 15  1  0  0  0  0
 12 18  1  0  0  0  0
 13 15  1  0  0  0  0
 13 29  1  0  0  0  0
 13 33  1  0  0  0  0
 14 18  1  0  0  0  0
 14 21  1  0  0  0  0
 14 25  1  0  0  0  0
 15 16  1  0  0  0  0
 15 17  1  0  0  0  0
 18 19  1  0  0  0  0
 18 20  1  0  0  0  0
 21 22  1  0  0  0  0
 21 23  1  0  0  0  0
 21 24  1  0  0  0  0
 25 26  1  0  0  0  0
 25 27  1  0  0  0  0
 25 28  1  0  0  0  0
 29 30  1  0  0  0  0
 29 31  1  0  0  0  0
 29 32  1  0  0  0  0
 33 34  1  0  0  0  0
 33 35  1  0  0  0  0
 33 36  1  0  0  0  0
 37 38  1  0  0  0  0
 37 39  1  0  0  0  0
 37 55  1  0  0  0  0
 37 51  1  0  0  0  0
 37 40  1  0  0  0  0
 40 51  1  0  0  0  0
 41 51  1  0  0  0  0
 41 53  1  0  0  0  0
 41 54  1  0  0  0  0
 42 43  1  0  0  0  0
 42 44  1  0  0  0  0
 42 45  1  0  0  0  0
 46 47  1  0  0  0  0
 46 48  1  0  0  0  0
 46 49  1  0  0  0  0
 50 51  1  0  0  0  0
M  END
