# Supplementary material for: Olefin Coupling Catalyzed by (Pybox)Os Complexes via Osmacyclopentane Intermediates: Comparison with Isoelectronic (Phebox)Ir
Source: JACS Au. 2025 Dec 9;5(12):6220–30. doi: 10.1021/jacsau.5c01197 (PMC12728604; doi:10.1021/jacsau.5c01197)
Supplement: Supplementary file 2 [file au5c01197_si_002.zip › Mol Files PyboxOs/mol-files-methane addition/PheboxIr/PH3 Bound/PheboxIrH(CH3)PH3.mol]

title

Created by GaussView 6.0.16
 55 59  0  0  0  0  0  0  0  0  0    0
    2.3047    0.9312   -0.0544 C   0  0  0  0  0  0  0  0  0  0  0  0
   -2.3047    0.9312   -0.0544 C   0  0  0  0  0  0  0  0  0  0  0  0
    1.2185    1.8826    0.0328 C   0  0  0  0  0  0  0  0  0  0  0  0
    1.2370    3.2860    0.0509 C   0  0  0  0  0  0  0  0  0  0  0  0
    0.0001    3.9444    0.0709 C   0  0  0  0  0  0  0  0  0  0  0  0
   -1.2185    1.8826    0.0328 C   0  0  0  0  0  0  0  0  0  0  0  0
   -1.2369    3.2861    0.0509 C   0  0  0  0  0  0  0  0  0  0  0  0
    0.0001    5.0348    0.0886 H   0  0  0  0  0  0  0  0  0  0  0  0
    2.0506   -0.3507   -0.0929 N   0  0  0  0  0  0  0  0  0  0  0  0
   -2.0506   -0.3507   -0.0929 N   0  0  0  0  0  0  0  0  0  0  0  0
    3.6002    1.2688   -0.1473 O   0  0  0  0  0  0  0  0  0  0  0  0
   -3.6002    1.2689   -0.1472 O   0  0  0  0  0  0  0  0  0  0  0  0
    3.3070   -1.0702   -0.3625 C   0  0  0  0  0  0  0  0  0  0  0  0
   -3.3070   -1.0701   -0.3625 C   0  0  0  0  0  0  0  0  0  0  0  0
    4.3367    0.0325   -0.0646 C   0  0  0  0  0  0  0  0  0  0  0  0
    5.1595    0.0757   -0.7852 H   0  0  0  0  0  0  0  0  0  0  0  0
    4.7466   -0.0490    0.9524 H   0  0  0  0  0  0  0  0  0  0  0  0
   -4.3367    0.0326   -0.0646 C   0  0  0  0  0  0  0  0  0  0  0  0
   -5.1595    0.0758   -0.7851 H   0  0  0  0  0  0  0  0  0  0  0  0
   -4.7466   -0.0490    0.9524 H   0  0  0  0  0  0  0  0  0  0  0  0
   -3.3271   -1.4818   -1.8292 C   0  0  0  0  0  0  0  0  0  0  0  0
   -2.4699   -2.1263   -2.0495 H   0  0  0  0  0  0  0  0  0  0  0  0
   -4.2528   -2.0217   -2.0660 H   0  0  0  0  0  0  0  0  0  0  0  0
   -3.2606   -0.5969   -2.4746 H   0  0  0  0  0  0  0  0  0  0  0  0
   -3.4484   -2.2670    0.5587 C   0  0  0  0  0  0  0  0  0  0  0  0
   -4.3967   -2.7881    0.3773 H   0  0  0  0  0  0  0  0  0  0  0  0
   -2.6252   -2.9701    0.3858 H   0  0  0  0  0  0  0  0  0  0  0  0
   -3.4216   -1.9523    1.6097 H   0  0  0  0  0  0  0  0  0  0  0  0
    3.3270   -1.4818   -1.8292 C   0  0  0  0  0  0  0  0  0  0  0  0
    4.2528   -2.0217   -2.0661 H   0  0  0  0  0  0  0  0  0  0  0  0
    2.4698   -2.1263   -2.0495 H   0  0  0  0  0  0  0  0  0  0  0  0
    3.2605   -0.5969   -2.4746 H   0  0  0  0  0  0  0  0  0  0  0  0
    3.4484   -2.2671    0.5587 C   0  0  0  0  0  0  0  0  0  0  0  0
    2.6252   -2.9701    0.3857 H   0  0  0  0  0  0  0  0  0  0  0  0
    4.3967   -2.7881    0.3772 H   0  0  0  0  0  0  0  0  0  0  0  0
    3.4216   -1.9524    1.6097 H   0  0  0  0  0  0  0  0  0  0  0  0
   -0.0000   -2.9901   -0.5091 C   0  0  0  0  0  0  0  0  0  0  0  0
   -0.8740   -3.3027   -1.1026 H   0  0  0  0  0  0  0  0  0  0  0  0
    0.8740   -3.3026   -1.1026 H   0  0  0  0  0  0  0  0  0  0  0  0
   -0.0000   -0.7027   -1.6846 H   0  0  0  0  0  0  0  0  0  0  0  0
   -0.0000   -1.3108    2.2518 P   0  0  0  0  0  0  0  0  0  0  0  0
    2.5117    4.0722    0.0384 C   0  0  0  0  0  0  0  0  0  0  0  0
    2.3144    5.1467    0.1057 H   0  0  0  0  0  0  0  0  0  0  0  0
    3.1656    3.7867    0.8705 H   0  0  0  0  0  0  0  0  0  0  0  0
    3.0839    3.8846   -0.8779 H   0  0  0  0  0  0  0  0  0  0  0  0
   -2.5115    4.0723    0.0382 C   0  0  0  0  0  0  0  0  0  0  0  0
   -3.0836    3.8849   -0.8782 H   0  0  0  0  0  0  0  0  0  0  0  0
   -3.1657    3.7867    0.8701 H   0  0  0  0  0  0  0  0  0  0  0  0
   -2.3142    5.1468    0.1057 H   0  0  0  0  0  0  0  0  0  0  0  0
   -0.0000    1.1814    0.0422 C   0  0  0  0  0  0  0  0  0  0  0  0
   -0.0000   -0.8267   -0.0745 Ir  0  0  0  0  0  0  0  0  0  0  0  0
   -0.0000   -2.6655    2.6831 H   0  0  0  0  0  0  0  0  0  0  0  0
    1.0588   -0.8634    3.0900 H   0  0  0  0  0  0  0  0  0  0  0  0
   -1.0588   -0.8633    3.0901 H   0  0  0  0  0  0  0  0  0  0  0  0
   -0.0000   -3.6301    0.3921 H   0  0  0  0  0  0  0  0  0  0  0  0
  1  3  4  0  0  0  0
  1  9  2  0  0  0  0
  1 11  4  0  0  0  0
  2  6  4  0  0  0  0
  2 10  2  0  0  0  0
  2 12  4  0  0  0  0
  3  4  4  0  0  0  0
  3 50  4  0  0  0  0
  4  5  4  0  0  0  0
  4 42  1  0  0  0  0
  5  7  4  0  0  0  0
  5  8  1  0  0  0  0
  6  7  4  0  0  0  0
  6 50  4  0  0  0  0
  7 46  1  0  0  0  0
  9 13  1  0  0  0  0
  9 51  1  0  0  0  0
 10 14  1  0  0  0  0
 10 51  1  0  0  0  0
 11 15  1  0  0  0  0
 12 18  1  0  0  0  0
 13 15  1  0  0  0  0
 13 29  1  0  0  0  0
 13 33  1  0  0  0  0
 14 18  1  0  0  0  0
 14 21  1  0  0  0  0
 14 25  1  0  0  0  0
 15 16  1  0  0  0  0
 15 17  1  0  0  0  0
 18 19  1  0  0  0  0
 18 20  1  0  0  0  0
 21 22  1  0  0  0  0
 21 23  1  0  0  0  0
 21 24  1  0  0  0  0
 25 26  1  0  0  0  0
 25 27  1  0  0  0  0
 25 28  1  0  0  0  0
 29 30  1  0  0  0  0
 29 31  1  0  0  0  0
 29 32  1  0  0  0  0
 33 34  1  0  0  0  0
 33 35  1  0  0  0  0
 33 36  1  0  0  0  0
 37 38  1  0  0  0  0
 37 39  1  0  0  0  0
 37 55  1  0  0  0  0
 37 51  1  0  0  0  0
 40 51  1  0  0  0  0
 41 51  1  0  0  0  0
 41 52  1  0  0  0  0
 41 53  1  0  0  0  0
 41 54  1  0  0  0  0
 42 43  1  0  0  0  0
 42 44  1  0  0  0  0
 42 45  1  0  0  0  0
 46 47  1  0  0  0  0
 46 48  1  0  0  0  0
 46 49  1  0  0  0  0
 50 51  1  0  0  0  0
M  END
