# Supplementary material for: Olefin Coupling Catalyzed by (Pybox)Os Complexes via Osmacyclopentane Intermediates: Comparison with Isoelectronic (Phebox)Ir
Source: JACS Au. 2025 Dec 9;5(12):6220–30. doi: 10.1021/jacsau.5c01197 (PMC12728604; doi:10.1021/jacsau.5c01197)
Supplement: Supplementary file 2 [file au5c01197_si_002.zip › Mol Files PyboxOs/mol-files-methane addition/PheboxIr/Ethylene Bound/PheboxIrC2H4.mol]

title

Created by GaussView 6.0.16
 52 57  0  0  0  0  0  0  0  0  0    0
   -2.3028    0.9119   -0.0290 C   0  0  0  0  0  0  0  0  0  0  0  0
    2.3028    0.9120   -0.0290 C   0  0  0  0  0  0  0  0  0  0  0  0
   -1.2059    1.8309   -0.0714 C   0  0  0  0  0  0  0  0  0  0  0  0
   -1.2288    3.2339   -0.0678 C   0  0  0  0  0  0  0  0  0  0  0  0
   -0.0000    3.8997   -0.0724 C   0  0  0  0  0  0  0  0  0  0  0  0
    1.2059    1.8309   -0.0714 C   0  0  0  0  0  0  0  0  0  0  0  0
    1.2288    3.2339   -0.0678 C   0  0  0  0  0  0  0  0  0  0  0  0
   -0.0000    4.9900   -0.0730 H   0  0  0  0  0  0  0  0  0  0  0  0
   -2.0797   -0.3771   -0.0859 N   0  0  0  0  0  0  0  0  0  0  0  0
    2.0797   -0.3771   -0.0859 N   0  0  0  0  0  0  0  0  0  0  0  0
   -3.5772    1.2991    0.1320 O   0  0  0  0  0  0  0  0  0  0  0  0
    3.5772    1.2991    0.1320 O   0  0  0  0  0  0  0  0  0  0  0  0
   -3.3721   -1.0440    0.2269 C   0  0  0  0  0  0  0  0  0  0  0  0
    3.3721   -1.0440    0.2269 C   0  0  0  0  0  0  0  0  0  0  0  0
   -4.3577    0.1089   -0.0069 C   0  0  0  0  0  0  0  0  0  0  0  0
   -5.1773    0.1368    0.7190 H   0  0  0  0  0  0  0  0  0  0  0  0
   -4.7732    0.0866   -1.0253 H   0  0  0  0  0  0  0  0  0  0  0  0
    4.3577    0.1089   -0.0069 C   0  0  0  0  0  0  0  0  0  0  0  0
    5.1773    0.1368    0.7190 H   0  0  0  0  0  0  0  0  0  0  0  0
    4.7732    0.0866   -1.0253 H   0  0  0  0  0  0  0  0  0  0  0  0
    3.3602   -1.4667    1.6908 C   0  0  0  0  0  0  0  0  0  0  0  0
    2.5248   -2.1468    1.8863 H   0  0  0  0  0  0  0  0  0  0  0  0
    4.2988   -1.9726    1.9529 H   0  0  0  0  0  0  0  0  0  0  0  0
    3.2382   -0.5927    2.3421 H   0  0  0  0  0  0  0  0  0  0  0  0
    3.7425   -2.1973   -0.6908 C   0  0  0  0  0  0  0  0  0  0  0  0
    4.8223   -2.3833   -0.6119 H   0  0  0  0  0  0  0  0  0  0  0  0
    3.2323   -3.1249   -0.4254 H   0  0  0  0  0  0  0  0  0  0  0  0
    3.5117   -1.9515   -1.7336 H   0  0  0  0  0  0  0  0  0  0  0  0
   -3.3603   -1.4667    1.6908 C   0  0  0  0  0  0  0  0  0  0  0  0
   -4.2989   -1.9726    1.9529 H   0  0  0  0  0  0  0  0  0  0  0  0
   -2.5249   -2.1468    1.8863 H   0  0  0  0  0  0  0  0  0  0  0  0
   -3.2382   -0.5927    2.3421 H   0  0  0  0  0  0  0  0  0  0  0  0
   -3.7425   -2.1973   -0.6908 C   0  0  0  0  0  0  0  0  0  0  0  0
   -3.2323   -3.1249   -0.4254 H   0  0  0  0  0  0  0  0  0  0  0  0
   -4.8223   -2.3833   -0.6119 H   0  0  0  0  0  0  0  0  0  0  0  0
   -3.5117   -1.9515   -1.7336 H   0  0  0  0  0  0  0  0  0  0  0  0
   -0.6983   -2.9441   -0.3821 C   0  0  0  0  0  0  0  0  0  0  0  0
    0.6983   -2.9440   -0.3822 C   0  0  0  0  0  0  0  0  0  0  0  0
   -1.2381   -3.2848    0.5023 H   0  0  0  0  0  0  0  0  0  0  0  0
   -1.2339   -3.0368   -1.3262 H   0  0  0  0  0  0  0  0  0  0  0  0
    1.2338   -3.0368   -1.3263 H   0  0  0  0  0  0  0  0  0  0  0  0
    1.2382   -3.2848    0.5022 H   0  0  0  0  0  0  0  0  0  0  0  0
    2.5054    4.0179   -0.0558 C   0  0  0  0  0  0  0  0  0  0  0  0
    3.0959    3.8080    0.8434 H   0  0  0  0  0  0  0  0  0  0  0  0
    3.1439    3.7590   -0.9082 H   0  0  0  0  0  0  0  0  0  0  0  0
    2.3027    5.0930   -0.0911 H   0  0  0  0  0  0  0  0  0  0  0  0
   -2.5054    4.0179   -0.0558 C   0  0  0  0  0  0  0  0  0  0  0  0
   -3.1439    3.7589   -0.9082 H   0  0  0  0  0  0  0  0  0  0  0  0
   -3.0959    3.8080    0.8435 H   0  0  0  0  0  0  0  0  0  0  0  0
   -2.3027    5.0930   -0.0911 H   0  0  0  0  0  0  0  0  0  0  0  0
   -0.0000    1.1023   -0.0810 C   0  0  0  0  0  0  0  0  0  0  0  0
    0.0000   -0.8923   -0.1498 Ir  0  0  0  0  0  0  0  0  0  0  0  0
  1  3  4  0  0  0  0
  1  9  2  0  0  0  0
  1 11  4  0  0  0  0
  2  6  4  0  0  0  0
  2 10  2  0  0  0  0
  2 12  4  0  0  0  0
  3  4  4  0  0  0  0
  3 51  4  0  0  0  0
  4  5  4  0  0  0  0
  4 47  1  0  0  0  0
  5  7  4  0  0  0  0
  5  8  1  0  0  0  0
  6  7  4  0  0  0  0
  6 51  4  0  0  0  0
  7 43  1  0  0  0  0
  9 13  1  0  0  0  0
  9 52  1  0  0  0  0
 10 14  1  0  0  0  0
 10 52  1  0  0  0  0
 11 15  1  0  0  0  0
 12 18  1  0  0  0  0
 13 15  1  0  0  0  0
 13 29  1  0  0  0  0
 13 33  1  0  0  0  0
 14 18  1  0  0  0  0
 14 21  1  0  0  0  0
 14 25  1  0  0  0  0
 15 16  1  0  0  0  0
 15 17  1  0  0  0  0
 18 19  1  0  0  0  0
 18 20  1  0  0  0  0
 21 22  1  0  0  0  0
 21 23  1  0  0  0  0
 21 24  1  0  0  0  0
 25 26  1  0  0  0  0
 25 27  1  0  0  0  0
 25 28  1  0  0  0  0
 29 30  1  0  0  0  0
 29 31  1  0  0  0  0
 29 32  1  0  0  0  0
 33 34  1  0  0  0  0
 33 35  1  0  0  0  0
 33 36  1  0  0  0  0
 37 38  4  0  0  0  0
 37 39  1  0  0  0  0
 37 40  1  0  0  0  0
 37 52  1  0  0  0  0
 38 41  1  0  0  0  0
 38 42  1  0  0  0  0
 38 52  1  0  0  0  0
 43 44  1  0  0  0  0
 43 45  1  0  0  0  0
 43 46  1  0  0  0  0
 47 48  1  0  0  0  0
 47 49  1  0  0  0  0
 47 50  1  0  0  0  0
 51 52  1  0  0  0  0
M  END
