# Supplementary material for: Olefin Coupling Catalyzed by (Pybox)Os Complexes via Osmacyclopentane Intermediates: Comparison with Isoelectronic (Phebox)Ir
Source: JACS Au. 2025 Dec 9;5(12):6220–30. doi: 10.1021/jacsau.5c01197 (PMC12728604; doi:10.1021/jacsau.5c01197)
Supplement: Supplementary file 2 [file au5c01197_si_002.zip › Mol Files PyboxOs/mol-files-methane addition/PheboxIr/Ethylene Bound/PheboxIrH(CH3)C2H4.mol]

title

Created by GaussView 6.0.16
 57 60  0  0  0  0  0  0  0  0  0    0
    2.2984    0.9141   -0.0572 C   0  0  0  0  0  0  0  0  0  0  0  0
   -2.2983    0.9141   -0.0573 C   0  0  0  0  0  0  0  0  0  0  0  0
    1.2161    1.8600    0.0995 C   0  0  0  0  0  0  0  0  0  0  0  0
    1.2359    3.2637    0.0667 C   0  0  0  0  0  0  0  0  0  0  0  0
    0.0000    3.9235    0.0794 C   0  0  0  0  0  0  0  0  0  0  0  0
   -1.2160    1.8600    0.0994 C   0  0  0  0  0  0  0  0  0  0  0  0
   -1.2359    3.2637    0.0667 C   0  0  0  0  0  0  0  0  0  0  0  0
    0.0000    5.0139    0.0648 H   0  0  0  0  0  0  0  0  0  0  0  0
    2.0524   -0.3689   -0.0788 N   0  0  0  0  0  0  0  0  0  0  0  0
   -2.0524   -0.3688   -0.0788 N   0  0  0  0  0  0  0  0  0  0  0  0
    3.5748    1.2656   -0.2708 O   0  0  0  0  0  0  0  0  0  0  0  0
   -3.5748    1.2657   -0.2708 O   0  0  0  0  0  0  0  0  0  0  0  0
    3.2819   -1.0764   -0.4800 C   0  0  0  0  0  0  0  0  0  0  0  0
   -3.2819   -1.0763   -0.4800 C   0  0  0  0  0  0  0  0  0  0  0  0
    4.3269    0.0371   -0.2908 C   0  0  0  0  0  0  0  0  0  0  0  0
    5.0589    0.0969   -1.1025 H   0  0  0  0  0  0  0  0  0  0  0  0
    4.8545   -0.0519    0.6694 H   0  0  0  0  0  0  0  0  0  0  0  0
   -4.3269    0.0371   -0.2908 C   0  0  0  0  0  0  0  0  0  0  0  0
   -5.0589    0.0970   -1.1025 H   0  0  0  0  0  0  0  0  0  0  0  0
   -4.8545   -0.0518    0.6694 H   0  0  0  0  0  0  0  0  0  0  0  0
   -3.1501   -1.4897   -1.9402 C   0  0  0  0  0  0  0  0  0  0  0  0
   -2.2899   -2.1557   -2.0650 H   0  0  0  0  0  0  0  0  0  0  0  0
   -4.0566   -2.0091   -2.2766 H   0  0  0  0  0  0  0  0  0  0  0  0
   -2.9929   -0.6085   -2.5750 H   0  0  0  0  0  0  0  0  0  0  0  0
   -3.5553   -2.2714    0.4136 C   0  0  0  0  0  0  0  0  0  0  0  0
   -4.4989   -2.7530    0.1277 H   0  0  0  0  0  0  0  0  0  0  0  0
   -2.7484   -3.0064    0.3203 H   0  0  0  0  0  0  0  0  0  0  0  0
   -3.6278   -1.9637    1.4639 H   0  0  0  0  0  0  0  0  0  0  0  0
    3.1501   -1.4897   -1.9403 C   0  0  0  0  0  0  0  0  0  0  0  0
    4.0565   -2.0091   -2.2767 H   0  0  0  0  0  0  0  0  0  0  0  0
    2.2899   -2.1556   -2.0650 H   0  0  0  0  0  0  0  0  0  0  0  0
    2.9929   -0.6084   -2.5750 H   0  0  0  0  0  0  0  0  0  0  0  0
    3.5552   -2.2714    0.4135 C   0  0  0  0  0  0  0  0  0  0  0  0
    2.7484   -3.0065    0.3202 H   0  0  0  0  0  0  0  0  0  0  0  0
    4.4989   -2.7531    0.1276 H   0  0  0  0  0  0  0  0  0  0  0  0
    3.6278   -1.9638    1.4638 H   0  0  0  0  0  0  0  0  0  0  0  0
   -0.0000   -3.0334   -0.1766 C   0  0  0  0  0  0  0  0  0  0  0  0
   -0.8735   -3.4076   -0.7353 H   0  0  0  0  0  0  0  0  0  0  0  0
    0.8734   -3.4076   -0.7355 H   0  0  0  0  0  0  0  0  0  0  0  0
   -0.0000   -0.8239   -1.5068 H   0  0  0  0  0  0  0  0  0  0  0  0
    0.6882   -1.2061    2.2668 C   0  0  0  0  0  0  0  0  0  0  0  0
   -0.6882   -1.2061    2.2668 C   0  0  0  0  0  0  0  0  0  0  0  0
    1.2428   -2.1422    2.2605 H   0  0  0  0  0  0  0  0  0  0  0  0
    1.2473   -0.3138    2.5467 H   0  0  0  0  0  0  0  0  0  0  0  0
   -1.2473   -0.3138    2.5467 H   0  0  0  0  0  0  0  0  0  0  0  0
   -1.2428   -2.1423    2.2605 H   0  0  0  0  0  0  0  0  0  0  0  0
   -2.5090    4.0495   -0.0003 C   0  0  0  0  0  0  0  0  0  0  0  0
   -3.0420    3.8589   -0.9394 H   0  0  0  0  0  0  0  0  0  0  0  0
   -3.1973    3.7677    0.8045 H   0  0  0  0  0  0  0  0  0  0  0  0
   -2.3136    5.1242    0.0701 H   0  0  0  0  0  0  0  0  0  0  0  0
    2.5090    4.0495   -0.0001 C   0  0  0  0  0  0  0  0  0  0  0  0
    3.1970    3.7681    0.8051 H   0  0  0  0  0  0  0  0  0  0  0  0
    3.0425    3.8585   -0.9389 H   0  0  0  0  0  0  0  0  0  0  0  0
    2.3136    5.1242    0.0697 H   0  0  0  0  0  0  0  0  0  0  0  0
    0.0000    1.1561    0.1609 C   0  0  0  0  0  0  0  0  0  0  0  0
   -0.0000   -0.8549    0.0991 Ir  0  0  0  0  0  0  0  0  0  0  0  0
    0.0001   -3.5725    0.7891 H   0  0  0  0  0  0  0  0  0  0  0  0
  1  3  4  0  0  0  0
  1  9  2  0  0  0  0
  1 11  4  0  0  0  0
  2  6  4  0  0  0  0
  2 10  2  0  0  0  0
  2 12  4  0  0  0  0
  3  4  4  0  0  0  0
  3 55  4  0  0  0  0
  4  5  4  0  0  0  0
  4 51  1  0  0  0  0
  5  7  4  0  0  0  0
  5  8  1  0  0  0  0
  6  7  4  0  0  0  0
  6 55  4  0  0  0  0
  7 47  1  0  0  0  0
  9 13  1  0  0  0  0
  9 56  1  0  0  0  0
 10 14  1  0  0  0  0
 10 56  1  0  0  0  0
 11 15  1  0  0  0  0
 12 18  1  0  0  0  0
 13 15  1  0  0  0  0
 13 29  1  0  0  0  0
 13 33  1  0  0  0  0
 14 18  1  0  0  0  0
 14 21  1  0  0  0  0
 14 25  1  0  0  0  0
 15 16  1  0  0  0  0
 15 17  1  0  0  0  0
 18 19  1  0  0  0  0
 18 20  1  0  0  0  0
 21 22  1  0  0  0  0
 21 23  1  0  0  0  0
 21 24  1  0  0  0  0
 25 26  1  0  0  0  0
 25 27  1  0  0  0  0
 25 28  1  0  0  0  0
 29 30  1  0  0  0  0
 29 31  1  0  0  0  0
 29 32  1  0  0  0  0
 33 34  1  0  0  0  0
 33 35  1  0  0  0  0
 33 36  1  0  0  0  0
 37 38  1  0  0  0  0
 37 39  1  0  0  0  0
 37 57  1  0  0  0  0
 37 56  1  0  0  0  0
 40 56  1  0  0  0  0
 41 42  2  0  0  0  0
 41 43  1  0  0  0  0
 41 44  1  0  0  0  0
 42 45  1  0  0  0  0
 42 46  1  0  0  0  0
 47 48  1  0  0  0  0
 47 49  1  0  0  0  0
 47 50  1  0  0  0  0
 51 52  1  0  0  0  0
 51 53  1  0  0  0  0
 51 54  1  0  0  0  0
 55 56  1  0  0  0  0
M  END
