# Supplementary material for: Olefin Coupling Catalyzed by (Pybox)Os Complexes via Osmacyclopentane Intermediates: Comparison with Isoelectronic (Phebox)Ir
Source: JACS Au. 2025 Dec 9;5(12):6220–30. doi: 10.1021/jacsau.5c01197 (PMC12728604; doi:10.1021/jacsau.5c01197)
Supplement: Supplementary file 2 [file au5c01197_si_002.zip › Mol Files PyboxOs/mol-files-methane addition/PheboxIr/Ethylene Bound/PheboxIrC2H4(H-CH3)-TS.mol]

Title Card Required

Created by GaussView 6.0.16
 57 61  0  0  0  0  0  0  0  0  0    0
    2.3049    0.9273   -0.1169 C   0  0  0  0  0  0  0  0  0  0  0  0
   -2.3050    0.9273   -0.1168 C   0  0  0  0  0  0  0  0  0  0  0  0
    1.2189    1.8461    0.0732 C   0  0  0  0  0  0  0  0  0  0  0  0
    1.2322    3.2488    0.0579 C   0  0  0  0  0  0  0  0  0  0  0  0
   -0.0000    3.9120    0.0834 C   0  0  0  0  0  0  0  0  0  0  0  0
   -1.2189    1.8461    0.0732 C   0  0  0  0  0  0  0  0  0  0  0  0
   -1.2322    3.2488    0.0580 C   0  0  0  0  0  0  0  0  0  0  0  0
   -0.0000    5.0023    0.0791 H   0  0  0  0  0  0  0  0  0  0  0  0
    2.0450   -0.3488   -0.2147 N   0  0  0  0  0  0  0  0  0  0  0  0
   -2.0450   -0.3488   -0.2147 N   0  0  0  0  0  0  0  0  0  0  0  0
    3.5943    1.2821   -0.2697 O   0  0  0  0  0  0  0  0  0  0  0  0
   -3.5943    1.2820   -0.2696 O   0  0  0  0  0  0  0  0  0  0  0  0
    3.2919   -1.0576   -0.5458 C   0  0  0  0  0  0  0  0  0  0  0  0
   -3.2918   -1.0576   -0.5459 C   0  0  0  0  0  0  0  0  0  0  0  0
    4.3380    0.0547   -0.3254 C   0  0  0  0  0  0  0  0  0  0  0  0
    5.0704    0.1316   -1.1363 H   0  0  0  0  0  0  0  0  0  0  0  0
    4.8699   -0.0661    0.6290 H   0  0  0  0  0  0  0  0  0  0  0  0
   -4.3380    0.0546   -0.3253 C   0  0  0  0  0  0  0  0  0  0  0  0
   -5.0705    0.1315   -1.1361 H   0  0  0  0  0  0  0  0  0  0  0  0
   -4.8698   -0.0664    0.6291 H   0  0  0  0  0  0  0  0  0  0  0  0
   -3.2327   -1.4992   -2.0026 C   0  0  0  0  0  0  0  0  0  0  0  0
   -2.3848   -2.1749   -2.1596 H   0  0  0  0  0  0  0  0  0  0  0  0
   -4.1559   -2.0193   -2.2893 H   0  0  0  0  0  0  0  0  0  0  0  0
   -3.0992   -0.6310   -2.6594 H   0  0  0  0  0  0  0  0  0  0  0  0
   -3.5338   -2.2357    0.3806 C   0  0  0  0  0  0  0  0  0  0  0  0
   -4.5001   -2.7045    0.1544 H   0  0  0  0  0  0  0  0  0  0  0  0
   -2.7493   -2.9905    0.2618 H   0  0  0  0  0  0  0  0  0  0  0  0
   -3.5421   -1.9098    1.4274 H   0  0  0  0  0  0  0  0  0  0  0  0
    3.2327   -1.4994   -2.0025 C   0  0  0  0  0  0  0  0  0  0  0  0
    4.1560   -2.0195   -2.2891 H   0  0  0  0  0  0  0  0  0  0  0  0
    2.3849   -2.1752   -2.1593 H   0  0  0  0  0  0  0  0  0  0  0  0
    3.0992   -0.6313   -2.6594 H   0  0  0  0  0  0  0  0  0  0  0  0
    3.5339   -2.2355    0.3808 C   0  0  0  0  0  0  0  0  0  0  0  0
    2.7495   -2.9904    0.2622 H   0  0  0  0  0  0  0  0  0  0  0  0
    4.5003   -2.7043    0.1547 H   0  0  0  0  0  0  0  0  0  0  0  0
    3.5422   -1.9094    1.4276 H   0  0  0  0  0  0  0  0  0  0  0  0
   -0.0000   -3.1650   -0.1936 C   0  0  0  0  0  0  0  0  0  0  0  0
   -0.8818   -3.6232   -0.6583 H   0  0  0  0  0  0  0  0  0  0  0  0
    0.8822   -3.6230   -0.6575 H   0  0  0  0  0  0  0  0  0  0  0  0
   -0.0001   -1.9316   -1.0630 H   0  0  0  0  0  0  0  0  0  0  0  0
    0.6995   -1.1589    2.2775 C   0  0  0  0  0  0  0  0  0  0  0  0
   -0.6994   -1.1588    2.2775 C   0  0  0  0  0  0  0  0  0  0  0  0
    1.2480   -2.0984    2.3505 H   0  0  0  0  0  0  0  0  0  0  0  0
    1.2542   -0.2695    2.5798 H   0  0  0  0  0  0  0  0  0  0  0  0
   -1.2540   -0.2693    2.5798 H   0  0  0  0  0  0  0  0  0  0  0  0
   -1.2481   -2.0982    2.3505 H   0  0  0  0  0  0  0  0  0  0  0  0
   -2.5061    4.0340   -0.0106 C   0  0  0  0  0  0  0  0  0  0  0  0
   -3.0383    3.8443   -0.9503 H   0  0  0  0  0  0  0  0  0  0  0  0
   -3.1956    3.7527    0.7932 H   0  0  0  0  0  0  0  0  0  0  0  0
   -2.3093    5.1084    0.0607 H   0  0  0  0  0  0  0  0  0  0  0  0
    2.5060    4.0340   -0.0107 C   0  0  0  0  0  0  0  0  0  0  0  0
    3.1957    3.7526    0.7929 H   0  0  0  0  0  0  0  0  0  0  0  0
    3.0381    3.8445   -0.9506 H   0  0  0  0  0  0  0  0  0  0  0  0
    2.3093    5.1084    0.0607 H   0  0  0  0  0  0  0  0  0  0  0  0
   -0.0000    1.1271    0.1379 C   0  0  0  0  0  0  0  0  0  0  0  0
   -0.0000   -0.8456    0.1689 Ir  0  0  0  0  0  0  0  0  0  0  0  0
   -0.0005   -3.4497    0.8673 H   0  0  0  0  0  0  0  0  0  0  0  0
  1  3  4  0  0  0  0
  1  9  2  0  0  0  0
  1 11  1  0  0  0  0
  2  6  4  0  0  0  0
  2 10  2  0  0  0  0
  2 12  1  0  0  0  0
  3  4  4  0  0  0  0
  3 55  4  0  0  0  0
  4  5  4  0  0  0  0
  4 51  1  0  0  0  0
  5  7  4  0  0  0  0
  5  8  1  0  0  0  0
  6  7  4  0  0  0  0
  6 55  4  0  0  0  0
  7 47  1  0  0  0  0
  9 13  1  0  0  0  0
  9 56  1  0  0  0  0
 10 14  1  0  0  0  0
 10 56  1  0  0  0  0
 11 15  1  0  0  0  0
 12 18  1  0  0  0  0
 13 15  1  0  0  0  0
 13 29  1  0  0  0  0
 13 33  1  0  0  0  0
 14 18  1  0  0  0  0
 14 21  1  0  0  0  0
 14 25  1  0  0  0  0
 15 16  1  0  0  0  0
 15 17  1  0  0  0  0
 18 19  1  0  0  0  0
 18 20  1  0  0  0  0
 21 22  1  0  0  0  0
 21 23  1  0  0  0  0
 21 24  1  0  0  0  0
 25 26  1  0  0  0  0
 25 27  1  0  0  0  0
 25 28  1  0  0  0  0
 29 30  1  0  0  0  0
 29 31  1  0  0  0  0
 29 32  1  0  0  0  0
 33 34  1  0  0  0  0
 33 35  1  0  0  0  0
 33 36  1  0  0  0  0
 37 38  1  0  0  0  0
 37 39  1  0  0  0  0
 37 57  1  0  0  0  0
 37 56  1  0  0  0  0
 37 40  1  0  0  0  0
 40 56  1  0  0  0  0
 41 42  4  0  0  0  0
 41 43  1  0  0  0  0
 41 44  1  0  0  0  0
 42 45  1  0  0  0  0
 42 46  1  0  0  0  0
 47 48  1  0  0  0  0
 47 49  1  0  0  0  0
 47 50  1  0  0  0  0
 51 52  1  0  0  0  0
 51 53  1  0  0  0  0
 51 54  1  0  0  0  0
 55 56  1  0  0  0  0
M  END
