# Supplementary material for: Olefin Coupling Catalyzed by (Pybox)Os Complexes via Osmacyclopentane Intermediates: Comparison with Isoelectronic (Phebox)Ir
Source: JACS Au. 2025 Dec 9;5(12):6220–30. doi: 10.1021/jacsau.5c01197 (PMC12728604; doi:10.1021/jacsau.5c01197)
Supplement: Supplementary file 2 [file au5c01197_si_002.zip › Mol Files PyboxOs/mol-files-methane addition/PyboxOs/CO Bound/PyboxOsCO.mol]

title

Created by GaussView 6.0.16
 42 46  0  0  0  0  0  0  0  0  0    0
    2.2494    1.1889   -0.0280 C   0  0  0  0  0  0  0  0  0  0  0  0
   -2.2494    1.1889   -0.0280 C   0  0  0  0  0  0  0  0  0  0  0  0
    1.1767    2.1499   -0.0120 C   0  0  0  0  0  0  0  0  0  0  0  0
    1.2167    3.5480    0.0390 C   0  0  0  0  0  0  0  0  0  0  0  0
   -0.0000    4.2285    0.0646 C   0  0  0  0  0  0  0  0  0  0  0  0
   -1.1767    2.1499   -0.0120 C   0  0  0  0  0  0  0  0  0  0  0  0
   -1.2167    3.5480    0.0390 C   0  0  0  0  0  0  0  0  0  0  0  0
   -0.0000    5.3151    0.1043 H   0  0  0  0  0  0  0  0  0  0  0  0
    1.9792   -0.0980   -0.0627 N   0  0  0  0  0  0  0  0  0  0  0  0
   -1.9792   -0.0980   -0.0627 N   0  0  0  0  0  0  0  0  0  0  0  0
    3.5432    1.5405    0.0357 O   0  0  0  0  0  0  0  0  0  0  0  0
   -3.5432    1.5405    0.0357 O   0  0  0  0  0  0  0  0  0  0  0  0
    3.2756   -0.8123    0.0679 C   0  0  0  0  0  0  0  0  0  0  0  0
   -3.2756   -0.8123    0.0679 C   0  0  0  0  0  0  0  0  0  0  0  0
    4.2726    0.3245   -0.2135 C   0  0  0  0  0  0  0  0  0  0  0  0
    4.5980    0.3313   -1.2639 H   0  0  0  0  0  0  0  0  0  0  0  0
    5.1502    0.3107    0.4400 H   0  0  0  0  0  0  0  0  0  0  0  0
   -4.2726    0.3245   -0.2135 C   0  0  0  0  0  0  0  0  0  0  0  0
   -4.5980    0.3312   -1.2639 H   0  0  0  0  0  0  0  0  0  0  0  0
   -5.1502    0.3107    0.4400 H   0  0  0  0  0  0  0  0  0  0  0  0
   -3.3807   -1.9331   -0.9458 C   0  0  0  0  0  0  0  0  0  0  0  0
   -2.6496   -2.7185   -0.7274 H   0  0  0  0  0  0  0  0  0  0  0  0
   -4.3840   -2.3767   -0.9142 H   0  0  0  0  0  0  0  0  0  0  0  0
   -3.1895   -1.5604   -1.9585 H   0  0  0  0  0  0  0  0  0  0  0  0
   -3.3878   -1.3291    1.4950 C   0  0  0  0  0  0  0  0  0  0  0  0
   -4.3300   -1.8755    1.6283 H   0  0  0  0  0  0  0  0  0  0  0  0
   -2.5526   -2.0025    1.7162 H   0  0  0  0  0  0  0  0  0  0  0  0
   -3.3574   -0.4990    2.2114 H   0  0  0  0  0  0  0  0  0  0  0  0
    3.3807   -1.9331   -0.9458 C   0  0  0  0  0  0  0  0  0  0  0  0
    4.3840   -2.3766   -0.9142 H   0  0  0  0  0  0  0  0  0  0  0  0
    2.6496   -2.7185   -0.7274 H   0  0  0  0  0  0  0  0  0  0  0  0
    3.1895   -1.5604   -1.9585 H   0  0  0  0  0  0  0  0  0  0  0  0
    3.3878   -1.3291    1.4950 C   0  0  0  0  0  0  0  0  0  0  0  0
    2.5526   -2.0026    1.7162 H   0  0  0  0  0  0  0  0  0  0  0  0
    4.3300   -1.8755    1.6283 H   0  0  0  0  0  0  0  0  0  0  0  0
    3.3574   -0.4991    2.2114 H   0  0  0  0  0  0  0  0  0  0  0  0
    2.1691    4.0677    0.0567 H   0  0  0  0  0  0  0  0  0  0  0  0
   -2.1691    4.0677    0.0567 H   0  0  0  0  0  0  0  0  0  0  0  0
   -0.0000    1.4914   -0.0327 N   0  0  0  0  0  0  0  0  0  0  0  0
   -0.0000   -0.6007   -0.1115 Os  0  0  0  0  0  0  0  0  0  0  0  0
    0.0000   -2.4562    0.0215 C   0  0  0  0  0  0  0  0  0  0  0  0
    0.0000   -3.6255    0.1470 O   0  0  0  0  0  0  0  0  0  0  0  0
  1  3  4  0  0  0  0
  1  9  2  0  0  0  0
  1 11  4  0  0  0  0
  2  6  4  0  0  0  0
  2 10  2  0  0  0  0
  2 12  4  0  0  0  0
  3  4  4  0  0  0  0
  3 39  4  0  0  0  0
  4  5  4  0  0  0  0
  4 37  1  0  0  0  0
  5  7  4  0  0  0  0
  5  8  1  0  0  0  0
  6  7  4  0  0  0  0
  6 39  4  0  0  0  0
  7 38  1  0  0  0  0
  9 13  1  0  0  0  0
  9 40  1  0  0  0  0
 10 14  1  0  0  0  0
 10 40  1  0  0  0  0
 11 15  1  0  0  0  0
 12 18  1  0  0  0  0
 13 15  1  0  0  0  0
 13 29  1  0  0  0  0
 13 33  1  0  0  0  0
 14 18  1  0  0  0  0
 14 21  1  0  0  0  0
 14 25  1  0  0  0  0
 15 16  1  0  0  0  0
 15 17  1  0  0  0  0
 18 19  1  0  0  0  0
 18 20  1  0  0  0  0
 21 22  1  0  0  0  0
 21 23  1  0  0  0  0
 21 24  1  0  0  0  0
 25 26  1  0  0  0  0
 25 27  1  0  0  0  0
 25 28  1  0  0  0  0
 29 30  1  0  0  0  0
 29 31  1  0  0  0  0
 29 32  1  0  0  0  0
 33 34  1  0  0  0  0
 33 35  1  0  0  0  0
 33 36  1  0  0  0  0
 39 40  1  0  0  0  0
 40 41  1  0  0  0  0
 41 42  2  0  0  0  0
M  END
