# Supplementary material for: Olefin Coupling Catalyzed by (Pybox)Os Complexes via Osmacyclopentane Intermediates: Comparison with Isoelectronic (Phebox)Ir
Source: JACS Au. 2025 Dec 9;5(12):6220–30. doi: 10.1021/jacsau.5c01197 (PMC12728604; doi:10.1021/jacsau.5c01197)
Supplement: Supplementary file 2 [file au5c01197_si_002.zip › Mol Files PyboxOs/mol-files-methane addition/PyboxOs/CO Bound/PyboxOsCO(H-CH3)-TS.mol]

Title Card Required

Created by GaussView 6.0.16
 47 52  0  0  0  0  0  0  0  0  0    0
    2.3046    1.2278    0.0769 C   0  0  0  0  0  0  0  0  0  0  0  0
   -2.2458    1.2406    0.0720 C   0  0  0  0  0  0  0  0  0  0  0  0
    1.2342    2.1438    0.0187 C   0  0  0  0  0  0  0  0  0  0  0  0
    1.2454    3.5300    0.1083 C   0  0  0  0  0  0  0  0  0  0  0  0
    0.0430    4.2327    0.1285 C   0  0  0  0  0  0  0  0  0  0  0  0
   -1.1550    2.1529    0.0024 C   0  0  0  0  0  0  0  0  0  0  0  0
   -1.1709    3.5304    0.0902 C   0  0  0  0  0  0  0  0  0  0  0  0
    0.0437    5.3157    0.2020 H   0  0  0  0  0  0  0  0  0  0  0  0
    2.0304   -0.0677    0.0533 N   0  0  0  0  0  0  0  0  0  0  0  0
   -2.0027   -0.0517    0.0750 N   0  0  0  0  0  0  0  0  0  0  0  0
    3.6080    1.5535    0.2127 O   0  0  0  0  0  0  0  0  0  0  0  0
   -3.5288    1.6089    0.2366 O   0  0  0  0  0  0  0  0  0  0  0  0
    3.3018   -0.7909    0.2748 C   0  0  0  0  0  0  0  0  0  0  0  0
   -3.2773   -0.7362    0.3863 C   0  0  0  0  0  0  0  0  0  0  0  0
    4.3198    0.3274   -0.0045 C   0  0  0  0  0  0  0  0  0  0  0  0
    4.6652    0.3030   -1.0496 H   0  0  0  0  0  0  0  0  0  0  0  0
    5.1863    0.3074    0.6642 H   0  0  0  0  0  0  0  0  0  0  0  0
   -4.2828    0.3924    0.1051 C   0  0  0  0  0  0  0  0  0  0  0  0
   -4.6730    0.3373   -0.9225 H   0  0  0  0  0  0  0  0  0  0  0  0
   -5.1178    0.4272    0.8117 H   0  0  0  0  0  0  0  0  0  0  0  0
   -3.5121   -1.9427   -0.4995 C   0  0  0  0  0  0  0  0  0  0  0  0
   -2.7354   -2.6979   -0.3338 H   0  0  0  0  0  0  0  0  0  0  0  0
   -4.4827   -2.3985   -0.2677 H   0  0  0  0  0  0  0  0  0  0  0  0
   -3.5070   -1.6600   -1.5587 H   0  0  0  0  0  0  0  0  0  0  0  0
   -3.2640   -1.1279    1.8594 C   0  0  0  0  0  0  0  0  0  0  0  0
   -4.2041   -1.6240    2.1330 H   0  0  0  0  0  0  0  0  0  0  0  0
   -2.4339   -1.8134    2.0614 H   0  0  0  0  0  0  0  0  0  0  0  0
   -3.1386   -0.2413    2.4926 H   0  0  0  0  0  0  0  0  0  0  0  0
    3.4615   -1.9555   -0.6813 C   0  0  0  0  0  0  0  0  0  0  0  0
    4.4538   -2.4089   -0.5627 H   0  0  0  0  0  0  0  0  0  0  0  0
    2.7088   -2.7259   -0.4818 H   0  0  0  0  0  0  0  0  0  0  0  0
    3.3510   -1.6241   -1.7207 H   0  0  0  0  0  0  0  0  0  0  0  0
    3.3536   -1.2500    1.7271 C   0  0  0  0  0  0  0  0  0  0  0  0
    2.5158   -1.9218    1.9424 H   0  0  0  0  0  0  0  0  0  0  0  0
    4.2922   -1.7822    1.9284 H   0  0  0  0  0  0  0  0  0  0  0  0
    3.2868   -0.3896    2.4039 H   0  0  0  0  0  0  0  0  0  0  0  0
   -0.6748   -0.8748   -2.4151 C   0  0  0  0  0  0  0  0  0  0  0  0
   -1.1658    0.0985   -2.5225 H   0  0  0  0  0  0  0  0  0  0  0  0
   -0.0426   -1.0153   -3.3002 H   0  0  0  0  0  0  0  0  0  0  0  0
    0.5563   -1.1423   -1.7069 H   0  0  0  0  0  0  0  0  0  0  0  0
    2.2010    4.0445    0.1803 H   0  0  0  0  0  0  0  0  0  0  0  0
   -2.1259    4.0470    0.1492 H   0  0  0  0  0  0  0  0  0  0  0  0
    0.0350    1.4473   -0.0722 N   0  0  0  0  0  0  0  0  0  0  0  0
    0.0339   -0.5723   -0.2416 Os  0  0  0  0  0  0  0  0  0  0  0  0
   -1.4027   -1.6870   -2.3918 H   0  0  0  0  0  0  0  0  0  0  0  0
    0.0130   -2.3423    0.3621 C   0  0  0  0  0  0  0  0  0  0  0  0
   -0.0055   -3.4245    0.8193 O   0  0  0  0  0  0  0  0  0  0  0  0
  1  3  4  0  0  0  0
  1  9  4  0  0  0  0
  1 11  1  0  0  0  0
  2  6  4  0  0  0  0
  2 10  2  0  0  0  0
  2 12  1  0  0  0  0
  3  4  4  0  0  0  0
  3 43  1  0  0  0  0
  4  5  4  0  0  0  0
  4 41  1  0  0  0  0
  5  7  4  0  0  0  0
  5  8  1  0  0  0  0
  6  7  2  0  0  0  0
  6 43  1  0  0  0  0
  7 42  1  0  0  0  0
  9 13  1  0  0  0  0
  9 44  1  0  0  0  0
 10 14  1  0  0  0  0
 10 44  1  0  0  0  0
 11 15  1  0  0  0  0
 12 18  1  0  0  0  0
 13 15  1  0  0  0  0
 13 29  1  0  0  0  0
 13 33  1  0  0  0  0
 14 18  1  0  0  0  0
 14 21  1  0  0  0  0
 14 25  1  0  0  0  0
 15 16  1  0  0  0  0
 15 17  1  0  0  0  0
 18 19  1  0  0  0  0
 18 20  1  0  0  0  0
 21 22  1  0  0  0  0
 21 23  1  0  0  0  0
 21 24  1  0  0  0  0
 25 26  1  0  0  0  0
 25 27  1  0  0  0  0
 25 28  1  0  0  0  0
 29 30  1  0  0  0  0
 29 31  1  0  0  0  0
 29 32  1  0  0  0  0
 33 34  1  0  0  0  0
 33 35  1  0  0  0  0
 33 36  1  0  0  0  0
 37 38  1  0  0  0  0
 37 39  1  0  0  0  0
 37 45  1  0  0  0  0
 37 44  1  0  0  0  0
 37 40  1  0  0  0  0
 40 44  1  0  0  0  0
 43 44  1  0  0  0  0
 44 46  1  0  0  0  0
 46 47  2  0  0  0  0
M  END
