# Supplementary material for: Olefin Coupling Catalyzed by (Pybox)Os Complexes via Osmacyclopentane Intermediates: Comparison with Isoelectronic (Phebox)Ir
Source: JACS Au. 2025 Dec 9;5(12):6220–30. doi: 10.1021/jacsau.5c01197 (PMC12728604; doi:10.1021/jacsau.5c01197)
Supplement: Supplementary file 2 [file au5c01197_si_002.zip › Mol Files PyboxOs/mol-files-methane addition/PyboxOs/CO Bound/PyboxOsH(CH3)CO.mol]

title

Created by GaussView 6.0.16
 47 51  0  0  0  0  0  0  0  0  0    0
    2.2401    1.2374    0.1298 C   0  0  0  0  0  0  0  0  0  0  0  0
   -2.1875    1.2122    0.1245 C   0  0  0  0  0  0  0  0  0  0  0  0
    1.1929    2.1636   -0.1437 C   0  0  0  0  0  0  0  0  0  0  0  0
    1.2132    3.5436    0.0071 C   0  0  0  0  0  0  0  0  0  0  0  0
    0.0058    4.2415   -0.0031 C   0  0  0  0  0  0  0  0  0  0  0  0
   -1.1515    2.1489   -0.1783 C   0  0  0  0  0  0  0  0  0  0  0  0
   -1.1942    3.5266   -0.0295 C   0  0  0  0  0  0  0  0  0  0  0  0
   -0.0034    5.3207    0.1166 H   0  0  0  0  0  0  0  0  0  0  0  0
    1.9320   -0.0321    0.2595 N   0  0  0  0  0  0  0  0  0  0  0  0
   -1.8540   -0.0391    0.3165 N   0  0  0  0  0  0  0  0  0  0  0  0
    3.5274    1.5812    0.3163 O   0  0  0  0  0  0  0  0  0  0  0  0
   -3.4734    1.5480    0.3391 O   0  0  0  0  0  0  0  0  0  0  0  0
    3.1699   -0.7397    0.6665 C   0  0  0  0  0  0  0  0  0  0  0  0
   -3.0538   -0.7129    0.8719 C   0  0  0  0  0  0  0  0  0  0  0  0
    4.2412    0.3364    0.4003 C   0  0  0  0  0  0  0  0  0  0  0  0
    4.7545    0.1690   -0.5572 H   0  0  0  0  0  0  0  0  0  0  0  0
    4.9850    0.4182    1.1999 H   0  0  0  0  0  0  0  0  0  0  0  0
   -4.1535    0.2886    0.4867 C   0  0  0  0  0  0  0  0  0  0  0  0
   -4.6119    0.0294   -0.4797 H   0  0  0  0  0  0  0  0  0  0  0  0
   -4.9337    0.4045    1.2456 H   0  0  0  0  0  0  0  0  0  0  0  0
   -3.2998   -2.0900    0.2903 C   0  0  0  0  0  0  0  0  0  0  0  0
   -2.4900   -2.7761    0.5592 H   0  0  0  0  0  0  0  0  0  0  0  0
   -4.2355   -2.4958    0.6953 H   0  0  0  0  0  0  0  0  0  0  0  0
   -3.3770   -2.0634   -0.8011 H   0  0  0  0  0  0  0  0  0  0  0  0
   -2.8650   -0.7923    2.3832 C   0  0  0  0  0  0  0  0  0  0  0  0
   -3.7218   -1.2920    2.8528 H   0  0  0  0  0  0  0  0  0  0  0  0
   -1.9571   -1.3618    2.6123 H   0  0  0  0  0  0  0  0  0  0  0  0
   -2.7632    0.2097    2.8172 H   0  0  0  0  0  0  0  0  0  0  0  0
    3.4244   -1.9876   -0.1553 C   0  0  0  0  0  0  0  0  0  0  0  0
    4.4068   -2.4032    0.1042 H   0  0  0  0  0  0  0  0  0  0  0  0
    2.6681   -2.7532    0.0443 H   0  0  0  0  0  0  0  0  0  0  0  0
    3.4082   -1.7607   -1.2268 H   0  0  0  0  0  0  0  0  0  0  0  0
    3.0464   -1.0693    2.1486 C   0  0  0  0  0  0  0  0  0  0  0  0
    2.1736   -1.7107    2.3158 H   0  0  0  0  0  0  0  0  0  0  0  0
    3.9419   -1.5958    2.5019 H   0  0  0  0  0  0  0  0  0  0  0  0
    2.9218   -0.1541    2.7403 H   0  0  0  0  0  0  0  0  0  0  0  0
   -1.1715   -0.7400   -2.3131 C   0  0  0  0  0  0  0  0  0  0  0  0
   -2.2331   -0.9121   -2.0941 H   0  0  0  0  0  0  0  0  0  0  0  0
   -1.0865    0.2350   -2.8152 H   0  0  0  0  0  0  0  0  0  0  0  0
    1.0652   -0.9056   -1.7823 H   0  0  0  0  0  0  0  0  0  0  0  0
    2.1599    4.0465    0.1877 H   0  0  0  0  0  0  0  0  0  0  0  0
   -2.1516    4.0168    0.1276 H   0  0  0  0  0  0  0  0  0  0  0  0
    0.0288    1.4934   -0.4200 N   0  0  0  0  0  0  0  0  0  0  0  0
    0.0440   -0.6110   -0.5438 Os  0  0  0  0  0  0  0  0  0  0  0  0
   -0.8413   -1.5128   -3.0127 H   0  0  0  0  0  0  0  0  0  0  0  0
    0.0431   -2.4312   -0.2078 C   0  0  0  0  0  0  0  0  0  0  0  0
    0.0491   -3.5651    0.0969 O   0  0  0  0  0  0  0  0  0  0  0  0
  1  3  4  0  0  0  0
  1  9  2  0  0  0  0
  1 11  1  0  0  0  0
  2  6  4  0  0  0  0
  2 10  2  0  0  0  0
  2 12  1  0  0  0  0
  3  4  4  0  0  0  0
  3 43  4  0  0  0  0
  4  5  4  0  0  0  0
  4 41  1  0  0  0  0
  5  7  4  0  0  0  0
  5  8  1  0  0  0  0
  6  7  4  0  0  0  0
  6 43  4  0  0  0  0
  7 42  1  0  0  0  0
  9 13  1  0  0  0  0
  9 44  1  0  0  0  0
 10 14  1  0  0  0  0
 10 44  1  0  0  0  0
 11 15  1  0  0  0  0
 12 18  1  0  0  0  0
 13 15  1  0  0  0  0
 13 29  1  0  0  0  0
 13 33  1  0  0  0  0
 14 18  1  0  0  0  0
 14 21  1  0  0  0  0
 14 25  1  0  0  0  0
 15 16  1  0  0  0  0
 15 17  1  0  0  0  0
 18 19  1  0  0  0  0
 18 20  1  0  0  0  0
 21 22  1  0  0  0  0
 21 23  1  0  0  0  0
 21 24  1  0  0  0  0
 25 26  1  0  0  0  0
 25 27  1  0  0  0  0
 25 28  1  0  0  0  0
 29 30  1  0  0  0  0
 29 31  1  0  0  0  0
 29 32  1  0  0  0  0
 33 34  1  0  0  0  0
 33 35  1  0  0  0  0
 33 36  1  0  0  0  0
 37 38  1  0  0  0  0
 37 39  1  0  0  0  0
 37 44  1  0  0  0  0
 37 45  1  0  0  0  0
 40 44  1  0  0  0  0
 43 44  1  0  0  0  0
 44 46  1  0  0  0  0
 46 47  2  0  0  0  0
M  END
