# Supplementary material for: Olefin Coupling Catalyzed by (Pybox)Os Complexes via Osmacyclopentane Intermediates: Comparison with Isoelectronic (Phebox)Ir
Source: JACS Au. 2025 Dec 9;5(12):6220–30. doi: 10.1021/jacsau.5c01197 (PMC12728604; doi:10.1021/jacsau.5c01197)
Supplement: Supplementary file 2 [file au5c01197_si_002.zip › Mol Files PyboxOs/mol-files-methane addition/PyboxOs/Nothing Bound/PyboxOs.mol]

title

Created by GaussView 6.0.16
 40 44  0  0  0  0  0  0  0  0  0    0
   -2.2763   -0.9665   -0.0570 C   0  0  0  0  0  0  0  0  0  0  0  0
    2.2763   -0.9665    0.0569 C   0  0  0  0  0  0  0  0  0  0  0  0
   -1.1922   -1.8829   -0.0294 C   0  0  0  0  0  0  0  0  0  0  0  0
   -1.2042   -3.2741   -0.0312 C   0  0  0  0  0  0  0  0  0  0  0  0
    0.0000   -3.9735   -0.0002 C   0  0  0  0  0  0  0  0  0  0  0  0
    1.1922   -1.8829    0.0292 C   0  0  0  0  0  0  0  0  0  0  0  0
    1.2042   -3.2741    0.0309 C   0  0  0  0  0  0  0  0  0  0  0  0
    0.0000   -5.0595   -0.0002 H   0  0  0  0  0  0  0  0  0  0  0  0
   -2.0086    0.3209   -0.0593 N   0  0  0  0  0  0  0  0  0  0  0  0
    2.0086    0.3209    0.0593 N   0  0  0  0  0  0  0  0  0  0  0  0
   -3.5766   -1.3202   -0.0675 O   0  0  0  0  0  0  0  0  0  0  0  0
    3.5766   -1.3202    0.0673 O   0  0  0  0  0  0  0  0  0  0  0  0
   -3.3090    1.0263    0.0174 C   0  0  0  0  0  0  0  0  0  0  0  0
    3.3090    1.0263   -0.0173 C   0  0  0  0  0  0  0  0  0  0  0  0
   -4.2830   -0.1027   -0.3554 C   0  0  0  0  0  0  0  0  0  0  0  0
   -4.5268   -0.0886   -1.4283 H   0  0  0  0  0  0  0  0  0  0  0  0
   -5.2095   -0.0955    0.2276 H   0  0  0  0  0  0  0  0  0  0  0  0
    4.2830   -0.1028    0.3554 C   0  0  0  0  0  0  0  0  0  0  0  0
    5.2095   -0.0955   -0.2276 H   0  0  0  0  0  0  0  0  0  0  0  0
    4.5268   -0.0887    1.4283 H   0  0  0  0  0  0  0  0  0  0  0  0
    3.5120    1.4999   -1.4501 C   0  0  0  0  0  0  0  0  0  0  0  0
    2.6867    2.1566   -1.7492 H   0  0  0  0  0  0  0  0  0  0  0  0
    4.4561    2.0511   -1.5466 H   0  0  0  0  0  0  0  0  0  0  0  0
    3.5294    0.6464   -2.1386 H   0  0  0  0  0  0  0  0  0  0  0  0
    3.3504    2.1796    0.9640 C   0  0  0  0  0  0  0  0  0  0  0  0
    4.3392    2.6554    0.9635 H   0  0  0  0  0  0  0  0  0  0  0  0
    2.6080    2.9384    0.6873 H   0  0  0  0  0  0  0  0  0  0  0  0
    3.1210    1.8350    1.9788 H   0  0  0  0  0  0  0  0  0  0  0  0
   -3.3504    2.1797   -0.9638 C   0  0  0  0  0  0  0  0  0  0  0  0
   -4.3392    2.6555   -0.9632 H   0  0  0  0  0  0  0  0  0  0  0  0
   -2.6080    2.9385   -0.6870 H   0  0  0  0  0  0  0  0  0  0  0  0
   -3.1210    1.8352   -1.9786 H   0  0  0  0  0  0  0  0  0  0  0  0
   -3.5120    1.4997    1.4502 C   0  0  0  0  0  0  0  0  0  0  0  0
   -2.6867    2.1565    1.7494 H   0  0  0  0  0  0  0  0  0  0  0  0
   -4.4561    2.0510    1.5468 H   0  0  0  0  0  0  0  0  0  0  0  0
   -3.5294    0.6462    2.1387 H   0  0  0  0  0  0  0  0  0  0  0  0
   -2.1635   -3.7838   -0.0563 H   0  0  0  0  0  0  0  0  0  0  0  0
    2.1635   -3.7838    0.0559 H   0  0  0  0  0  0  0  0  0  0  0  0
   -0.0000   -1.1684   -0.0001 N   0  0  0  0  0  0  0  0  0  0  0  0
   -0.0000    0.7280    0.0000 Os  0  0  0  0  0  0  0  0  0  0  0  0
  1  3  4  0  0  0  0
  1  9  2  0  0  0  0
  1 11  1  0  0  0  0
  2  6  4  0  0  0  0
  2 10  2  0  0  0  0
  2 12  1  0  0  0  0
  3  4  4  0  0  0  0
  3 39  1  0  0  0  0
  4  5  4  0  0  0  0
  4 37  1  0  0  0  0
  5  7  4  0  0  0  0
  5  8  1  0  0  0  0
  6  7  4  0  0  0  0
  6 39  1  0  0  0  0
  7 38  1  0  0  0  0
  9 13  1  0  0  0  0
  9 40  1  0  0  0  0
 10 14  1  0  0  0  0
 10 40  1  0  0  0  0
 11 15  1  0  0  0  0
 12 18  1  0  0  0  0
 13 15  1  0  0  0  0
 13 29  1  0  0  0  0
 13 33  1  0  0  0  0
 14 18  1  0  0  0  0
 14 21  1  0  0  0  0
 14 25  1  0  0  0  0
 15 16  1  0  0  0  0
 15 17  1  0  0  0  0
 18 19  1  0  0  0  0
 18 20  1  0  0  0  0
 21 22  1  0  0  0  0
 21 23  1  0  0  0  0
 21 24  1  0  0  0  0
 25 26  1  0  0  0  0
 25 27  1  0  0  0  0
 25 28  1  0  0  0  0
 29 30  1  0  0  0  0
 29 31  1  0  0  0  0
 29 32  1  0  0  0  0
 33 34  1  0  0  0  0
 33 35  1  0  0  0  0
 33 36  1  0  0  0  0
 39 40  1  0  0  0  0
M  END
