# Supplementary material for: Olefin Coupling Catalyzed by (Pybox)Os Complexes via Osmacyclopentane Intermediates: Comparison with Isoelectronic (Phebox)Ir
Source: JACS Au. 2025 Dec 9;5(12):6220–30. doi: 10.1021/jacsau.5c01197 (PMC12728604; doi:10.1021/jacsau.5c01197)
Supplement: Supplementary file 2 [file au5c01197_si_002.zip › Mol Files PyboxOs/mol-files-methane addition/PyboxOs/Nothing Bound/PyboxOs(H-CH3)-TS.mol]

Title Card Required

Created by GaussView 6.0.16
 45 50  0  0  0  0  0  0  0  0  0    0
   -2.2636    1.1081   -0.0437 C   0  0  0  0  0  0  0  0  0  0  0  0
    2.2831    1.1175    0.0212 C   0  0  0  0  0  0  0  0  0  0  0  0
   -1.1690    2.0300   -0.0505 C   0  0  0  0  0  0  0  0  0  0  0  0
   -1.1995    3.4147   -0.0459 C   0  0  0  0  0  0  0  0  0  0  0  0
    0.0075    4.1214    0.0116 C   0  0  0  0  0  0  0  0  0  0  0  0
    1.2017    2.0351    0.0414 C   0  0  0  0  0  0  0  0  0  0  0  0
    1.2126    3.4281    0.0511 C   0  0  0  0  0  0  0  0  0  0  0  0
    0.0024    5.2074    0.0169 H   0  0  0  0  0  0  0  0  0  0  0  0
   -2.0357   -0.1801    0.0475 N   0  0  0  0  0  0  0  0  0  0  0  0
    2.0162   -0.1725   -0.0366 N   0  0  0  0  0  0  0  0  0  0  0  0
   -3.5456    1.5071   -0.0814 O   0  0  0  0  0  0  0  0  0  0  0  0
    3.5880    1.4651    0.0517 O   0  0  0  0  0  0  0  0  0  0  0  0
   -3.3545   -0.8542    0.0428 C   0  0  0  0  0  0  0  0  0  0  0  0
    3.3164   -0.8817   -0.0082 C   0  0  0  0  0  0  0  0  0  0  0  0
   -4.3214    0.3355    0.2118 C   0  0  0  0  0  0  0  0  0  0  0  0
   -4.6915    0.4188    1.2436 H   0  0  0  0  0  0  0  0  0  0  0  0
   -5.1753    0.3060   -0.4736 H   0  0  0  0  0  0  0  0  0  0  0  0
    4.2901    0.2690   -0.3128 C   0  0  0  0  0  0  0  0  0  0  0  0
    5.2198    0.2233    0.2636 H   0  0  0  0  0  0  0  0  0  0  0  0
    4.5295    0.3173   -1.3864 H   0  0  0  0  0  0  0  0  0  0  0  0
    3.5363   -1.4482    1.3883 C   0  0  0  0  0  0  0  0  0  0  0  0
    2.7310   -2.1442    1.6478 H   0  0  0  0  0  0  0  0  0  0  0  0
    4.4940   -1.9821    1.4400 H   0  0  0  0  0  0  0  0  0  0  0  0
    3.5419   -0.6432    2.1329 H   0  0  0  0  0  0  0  0  0  0  0  0
    3.3643   -1.9659   -1.0666 C   0  0  0  0  0  0  0  0  0  0  0  0
    4.3666   -2.4103   -1.1156 H   0  0  0  0  0  0  0  0  0  0  0  0
    2.6487   -2.7624   -0.8344 H   0  0  0  0  0  0  0  0  0  0  0  0
    3.1114   -1.5564   -2.0515 H   0  0  0  0  0  0  0  0  0  0  0  0
   -3.4742   -1.8243    1.2041 C   0  0  0  0  0  0  0  0  0  0  0  0
   -4.4965   -2.2200    1.2640 H   0  0  0  0  0  0  0  0  0  0  0  0
   -2.7871   -2.6671    1.0855 H   0  0  0  0  0  0  0  0  0  0  0  0
   -3.2343   -1.3230    2.1485 H   0  0  0  0  0  0  0  0  0  0  0  0
   -3.5393   -1.5488   -1.2989 C   0  0  0  0  0  0  0  0  0  0  0  0
   -2.7422   -2.2831   -1.4597 H   0  0  0  0  0  0  0  0  0  0  0  0
   -4.5066   -2.0658   -1.3379 H   0  0  0  0  0  0  0  0  0  0  0  0
   -3.4987   -0.8189   -2.1169 H   0  0  0  0  0  0  0  0  0  0  0  0
   -0.1060   -2.8341   -0.0406 C   0  0  0  0  0  0  0  0  0  0  0  0
    0.6849   -3.5480    0.2260 H   0  0  0  0  0  0  0  0  0  0  0  0
   -1.0733   -3.2972    0.1802 H   0  0  0  0  0  0  0  0  0  0  0  0
    0.4118   -1.8745    1.0190 H   0  0  0  0  0  0  0  0  0  0  0  0
   -2.1583    3.9246   -0.0858 H   0  0  0  0  0  0  0  0  0  0  0  0
    2.1676    3.9466    0.0765 H   0  0  0  0  0  0  0  0  0  0  0  0
    0.0144    1.3257    0.0098 N   0  0  0  0  0  0  0  0  0  0  0  0
    0.0193   -0.6540   -0.0168 Os  0  0  0  0  0  0  0  0  0  0  0  0
   -0.0270   -2.6467   -1.1416 H   0  0  0  0  0  0  0  0  0  0  0  0
  1  3  4  0  0  0  0
  1  9  2  0  0  0  0
  1 11  4  0  0  0  0
  2  6  4  0  0  0  0
  2 10  2  0  0  0  0
  2 12  1  0  0  0  0
  3  4  2  0  0  0  0
  3 43  4  0  0  0  0
  4  5  4  0  0  0  0
  4 41  1  0  0  0  0
  5  7  4  0  0  0  0
  5  8  1  0  0  0  0
  6  7  4  0  0  0  0
  6 43  1  0  0  0  0
  7 42  1  0  0  0  0
  9 13  1  0  0  0  0
  9 44  1  0  0  0  0
 10 14  1  0  0  0  0
 10 44  1  0  0  0  0
 11 15  1  0  0  0  0
 12 18  1  0  0  0  0
 13 15  1  0  0  0  0
 13 29  1  0  0  0  0
 13 33  1  0  0  0  0
 14 18  1  0  0  0  0
 14 21  1  0  0  0  0
 14 25  1  0  0  0  0
 15 16  1  0  0  0  0
 15 17  1  0  0  0  0
 18 19  1  0  0  0  0
 18 20  1  0  0  0  0
 21 22  1  0  0  0  0
 21 23  1  0  0  0  0
 21 24  1  0  0  0  0
 25 26  1  0  0  0  0
 25 27  1  0  0  0  0
 25 28  1  0  0  0  0
 29 30  1  0  0  0  0
 29 31  1  0  0  0  0
 29 32  1  0  0  0  0
 33 34  1  0  0  0  0
 33 35  1  0  0  0  0
 33 36  1  0  0  0  0
 37 38  1  0  0  0  0
 37 39  1  0  0  0  0
 37 45  1  0  0  0  0
 37 44  1  0  0  0  0
 37 40  1  0  0  0  0
 40 44  1  0  0  0  0
 43 44  1  0  0  0  0
M  END
