# Supplementary material for: Olefin Coupling Catalyzed by (Pybox)Os Complexes via Osmacyclopentane Intermediates: Comparison with Isoelectronic (Phebox)Ir
Source: JACS Au. 2025 Dec 9;5(12):6220–30. doi: 10.1021/jacsau.5c01197 (PMC12728604; doi:10.1021/jacsau.5c01197)
Supplement: Supplementary file 2 [file au5c01197_si_002.zip › Mol Files PyboxOs/mol-files-methane addition/PyboxOs/Nothing Bound/PyboxOsH(CH3).mol]

title

Created by GaussView 6.0.16
 45 49  0  0  0  0  0  0  0  0  0    0
   -2.2750    1.0941    0.0972 C   0  0  0  0  0  0  0  0  0  0  0  0
    2.2919    1.0690   -0.0627 C   0  0  0  0  0  0  0  0  0  0  0  0
   -1.1768    2.0039    0.0357 C   0  0  0  0  0  0  0  0  0  0  0  0
   -1.1902    3.3796   -0.1317 C   0  0  0  0  0  0  0  0  0  0  0  0
    0.0159    4.0725   -0.2541 C   0  0  0  0  0  0  0  0  0  0  0  0
    1.2022    1.9891   -0.0603 C   0  0  0  0  0  0  0  0  0  0  0  0
    1.2181    3.3648   -0.2361 C   0  0  0  0  0  0  0  0  0  0  0  0
    0.0168    5.1498   -0.3875 H   0  0  0  0  0  0  0  0  0  0  0  0
   -2.0383   -0.1949    0.1022 N   0  0  0  0  0  0  0  0  0  0  0  0
    2.0481   -0.2203   -0.0422 N   0  0  0  0  0  0  0  0  0  0  0  0
   -3.5652    1.4769    0.1266 O   0  0  0  0  0  0  0  0  0  0  0  0
    3.5836    1.4478   -0.0609 O   0  0  0  0  0  0  0  0  0  0  0  0
   -3.3519   -0.8785    0.0997 C   0  0  0  0  0  0  0  0  0  0  0  0
    3.3553   -0.8949    0.1429 C   0  0  0  0  0  0  0  0  0  0  0  0
   -4.2938    0.2820    0.4626 C   0  0  0  0  0  0  0  0  0  0  0  0
   -4.5155    0.3063    1.5397 H   0  0  0  0  0  0  0  0  0  0  0  0
   -5.2317    0.2818   -0.1017 H   0  0  0  0  0  0  0  0  0  0  0  0
    4.3265    0.2308   -0.2437 C   0  0  0  0  0  0  0  0  0  0  0  0
    5.2216    0.2757    0.3850 H   0  0  0  0  0  0  0  0  0  0  0  0
    4.6256    0.1635   -1.3004 H   0  0  0  0  0  0  0  0  0  0  0  0
    3.4817   -1.2807    1.6106 C   0  0  0  0  0  0  0  0  0  0  0  0
    2.6520   -1.9389    1.8933 H   0  0  0  0  0  0  0  0  0  0  0  0
    4.4278   -1.8062    1.7925 H   0  0  0  0  0  0  0  0  0  0  0  0
    3.4442   -0.3904    2.2504 H   0  0  0  0  0  0  0  0  0  0  0  0
    3.4908   -2.1040   -0.7591 C   0  0  0  0  0  0  0  0  0  0  0  0
    4.5103   -2.5071   -0.7064 H   0  0  0  0  0  0  0  0  0  0  0  0
    2.7936   -2.8890   -0.4481 H   0  0  0  0  0  0  0  0  0  0  0  0
    3.2675   -1.8419   -1.7999 H   0  0  0  0  0  0  0  0  0  0  0  0
   -3.3656   -1.9921    1.1270 C   0  0  0  0  0  0  0  0  0  0  0  0
   -4.3511   -2.4729    1.1657 H   0  0  0  0  0  0  0  0  0  0  0  0
   -2.6171   -2.7494    0.8680 H   0  0  0  0  0  0  0  0  0  0  0  0
   -3.1212   -1.6028    2.1221 H   0  0  0  0  0  0  0  0  0  0  0  0
   -3.6276   -1.3986   -1.3056 C   0  0  0  0  0  0  0  0  0  0  0  0
   -2.8492   -2.1049   -1.6125 H   0  0  0  0  0  0  0  0  0  0  0  0
   -4.5989   -1.9084   -1.3412 H   0  0  0  0  0  0  0  0  0  0  0  0
   -3.6437   -0.5698   -2.0244 H   0  0  0  0  0  0  0  0  0  0  0  0
   -0.1010   -2.4005   -1.1845 C   0  0  0  0  0  0  0  0  0  0  0  0
    0.7880   -3.0426   -1.2530 H   0  0  0  0  0  0  0  0  0  0  0  0
   -0.9833   -3.0470   -1.0588 H   0  0  0  0  0  0  0  0  0  0  0  0
    0.0654   -0.7139    1.6538 H   0  0  0  0  0  0  0  0  0  0  0  0
   -2.1476    3.8931   -0.1746 H   0  0  0  0  0  0  0  0  0  0  0  0
    2.1747    3.8656   -0.3632 H   0  0  0  0  0  0  0  0  0  0  0  0
    0.0134    1.2934    0.1074 N   0  0  0  0  0  0  0  0  0  0  0  0
   -0.0004   -0.6735    0.0442 Os  0  0  0  0  0  0  0  0  0  0  0  0
   -0.2135   -1.9319   -2.1862 H   0  0  0  0  0  0  0  0  0  0  0  0
  1  3  4  0  0  0  0
  1  9  2  0  0  0  0
  1 11  1  0  0  0  0
  2  6  4  0  0  0  0
  2 10  2  0  0  0  0
  2 12  1  0  0  0  0
  3  4  2  0  0  0  0
  3 43  1  0  0  0  0
  4  5  4  0  0  0  0
  4 41  1  0  0  0  0
  5  7  4  0  0  0  0
  5  8  1  0  0  0  0
  6  7  4  0  0  0  0
  6 43  1  0  0  0  0
  7 42  1  0  0  0  0
  9 13  1  0  0  0  0
  9 44  1  0  0  0  0
 10 14  1  0  0  0  0
 10 44  1  0  0  0  0
 11 15  1  0  0  0  0
 12 18  1  0  0  0  0
 13 15  1  0  0  0  0
 13 29  1  0  0  0  0
 13 33  1  0  0  0  0
 14 18  1  0  0  0  0
 14 21  1  0  0  0  0
 14 25  1  0  0  0  0
 15 16  1  0  0  0  0
 15 17  1  0  0  0  0
 18 19  1  0  0  0  0
 18 20  1  0  0  0  0
 21 22  1  0  0  0  0
 21 23  1  0  0  0  0
 21 24  1  0  0  0  0
 25 26  1  0  0  0  0
 25 27  1  0  0  0  0
 25 28  1  0  0  0  0
 29 30  1  0  0  0  0
 29 31  1  0  0  0  0
 29 32  1  0  0  0  0
 33 34  1  0  0  0  0
 33 35  1  0  0  0  0
 33 36  1  0  0  0  0
 37 38  1  0  0  0  0
 37 39  1  0  0  0  0
 37 44  1  0  0  0  0
 37 45  1  0  0  0  0
 40 44  1  0  0  0  0
 43 44  1  0  0  0  0
M  END
