# Supplementary material for: Olefin Coupling Catalyzed by (Pybox)Os Complexes via Osmacyclopentane Intermediates: Comparison with Isoelectronic (Phebox)Ir
Source: JACS Au. 2025 Dec 9;5(12):6220–30. doi: 10.1021/jacsau.5c01197 (PMC12728604; doi:10.1021/jacsau.5c01197)
Supplement: Supplementary file 2 [file au5c01197_si_002.zip › Mol Files PyboxOs/mol-files-methane addition/PyboxOs/PH3 Bound/PyboxOsH(CH3)PH3.mol]

title

Created by GaussView 6.0.16
 49 53  0  0  0  0  0  0  0  0  0    0
    2.2780    1.2327    0.0355 C   0  0  0  0  0  0  0  0  0  0  0  0
   -2.2773    1.2339    0.0340 C   0  0  0  0  0  0  0  0  0  0  0  0
    1.1825    2.1494    0.1594 C   0  0  0  0  0  0  0  0  0  0  0  0
    1.2074    3.5371    0.1872 C   0  0  0  0  0  0  0  0  0  0  0  0
    0.0012    4.2378    0.2176 C   0  0  0  0  0  0  0  0  0  0  0  0
   -1.1813    2.1501    0.1584 C   0  0  0  0  0  0  0  0  0  0  0  0
   -1.2055    3.5378    0.1860 C   0  0  0  0  0  0  0  0  0  0  0  0
    0.0015    5.3235    0.2395 H   0  0  0  0  0  0  0  0  0  0  0  0
    2.0407   -0.0485   -0.0662 N   0  0  0  0  0  0  0  0  0  0  0  0
   -2.0405   -0.0475   -0.0669 N   0  0  0  0  0  0  0  0  0  0  0  0
    3.5608    1.6293   -0.0489 O   0  0  0  0  0  0  0  0  0  0  0  0
   -3.5598    1.6311   -0.0512 O   0  0  0  0  0  0  0  0  0  0  0  0
    3.3363   -0.7108   -0.3417 C   0  0  0  0  0  0  0  0  0  0  0  0
   -3.3363   -0.7097   -0.3412 C   0  0  0  0  0  0  0  0  0  0  0  0
    4.3315    0.4151   -0.0067 C   0  0  0  0  0  0  0  0  0  0  0  0
    5.1528    0.5045   -0.7250 H   0  0  0  0  0  0  0  0  0  0  0  0
    4.7453    0.3072    1.0067 H   0  0  0  0  0  0  0  0  0  0  0  0
   -4.3313    0.4174   -0.0095 C   0  0  0  0  0  0  0  0  0  0  0  0
   -5.1510    0.5066   -0.7296 H   0  0  0  0  0  0  0  0  0  0  0  0
   -4.7474    0.3108    1.0031 H   0  0  0  0  0  0  0  0  0  0  0  0
   -3.3655   -1.0884   -1.8157 C   0  0  0  0  0  0  0  0  0  0  0  0
   -2.5290   -1.7567   -2.0453 H   0  0  0  0  0  0  0  0  0  0  0  0
   -4.3090   -1.5910   -2.0643 H   0  0  0  0  0  0  0  0  0  0  0  0
   -3.2665   -0.1933   -2.4423 H   0  0  0  0  0  0  0  0  0  0  0  0
   -3.5218   -1.9208    0.5517 C   0  0  0  0  0  0  0  0  0  0  0  0
   -4.5058   -2.3756    0.3820 H   0  0  0  0  0  0  0  0  0  0  0  0
   -2.7530   -2.6708    0.3342 H   0  0  0  0  0  0  0  0  0  0  0  0
   -3.4475   -1.6394    1.6094 H   0  0  0  0  0  0  0  0  0  0  0  0
    3.3661   -1.0852   -1.8172 C   0  0  0  0  0  0  0  0  0  0  0  0
    4.3093   -1.5879   -2.0667 H   0  0  0  0  0  0  0  0  0  0  0  0
    2.5292   -1.7521   -2.0493 H   0  0  0  0  0  0  0  0  0  0  0  0
    3.2683   -0.1883   -2.4413 H   0  0  0  0  0  0  0  0  0  0  0  0
    3.5209   -1.9244    0.5478 C   0  0  0  0  0  0  0  0  0  0  0  0
    2.7511   -2.6729    0.3284 H   0  0  0  0  0  0  0  0  0  0  0  0
    4.5043   -2.3799    0.3766 H   0  0  0  0  0  0  0  0  0  0  0  0
    3.4470   -1.6460    1.6063 H   0  0  0  0  0  0  0  0  0  0  0  0
   -0.0016   -2.6003   -0.8774 C   0  0  0  0  0  0  0  0  0  0  0  0
   -0.8830   -3.1955   -0.5766 H   0  0  0  0  0  0  0  0  0  0  0  0
    0.0050   -2.6113   -1.9761 H   0  0  0  0  0  0  0  0  0  0  0  0
    0.0003   -0.2897   -1.7166 H   0  0  0  0  0  0  0  0  0  0  0  0
    0.0004    1.4491    0.1834 N   0  0  0  0  0  0  0  0  0  0  0  0
   -0.0001   -0.5486   -0.0819 Os  0  0  0  0  0  0  0  0  0  0  0  0
   -2.1624    4.0530    0.1669 H   0  0  0  0  0  0  0  0  0  0  0  0
    2.1646    4.0518    0.1689 H   0  0  0  0  0  0  0  0  0  0  0  0
   -0.0010   -1.7310    1.9899 P   0  0  0  0  0  0  0  0  0  0  0  0
   -1.0463   -1.6364    2.9568 H   0  0  0  0  0  0  0  0  0  0  0  0
    1.0525   -1.6496    2.9491 H   0  0  0  0  0  0  0  0  0  0  0  0
   -0.0103   -3.1487    1.8851 H   0  0  0  0  0  0  0  0  0  0  0  0
    0.8716   -3.2020   -0.5659 H   0  0  0  0  0  0  0  0  0  0  0  0
  1  3  4  0  0  0  0
  1  9  2  0  0  0  0
  1 11  1  0  0  0  0
  2  6  4  0  0  0  0
  2 10  2  0  0  0  0
  2 12  1  0  0  0  0
  3  4  4  0  0  0  0
  3 41  4  0  0  0  0
  4  5  4  0  0  0  0
  4 44  1  0  0  0  0
  5  7  4  0  0  0  0
  5  8  1  0  0  0  0
  6  7  4  0  0  0  0
  6 41  4  0  0  0  0
  7 43  1  0  0  0  0
  9 13  1  0  0  0  0
  9 42  1  0  0  0  0
 10 14  1  0  0  0  0
 10 42  1  0  0  0  0
 11 15  1  0  0  0  0
 12 18  1  0  0  0  0
 13 15  1  0  0  0  0
 13 29  1  0  0  0  0
 13 33  1  0  0  0  0
 14 18  1  0  0  0  0
 14 21  1  0  0  0  0
 14 25  1  0  0  0  0
 15 16  1  0  0  0  0
 15 17  1  0  0  0  0
 18 19  1  0  0  0  0
 18 20  1  0  0  0  0
 21 22  1  0  0  0  0
 21 23  1  0  0  0  0
 21 24  1  0  0  0  0
 25 26  1  0  0  0  0
 25 27  1  0  0  0  0
 25 28  1  0  0  0  0
 29 30  1  0  0  0  0
 29 31  1  0  0  0  0
 29 32  1  0  0  0  0
 33 34  1  0  0  0  0
 33 35  1  0  0  0  0
 33 36  1  0  0  0  0
 37 38  1  0  0  0  0
 37 39  1  0  0  0  0
 37 49  1  0  0  0  0
 37 42  1  0  0  0  0
 40 42  1  0  0  0  0
 41 42  1  0  0  0  0
 42 45  1  0  0  0  0
 45 46  1  0  0  0  0
 45 47  1  0  0  0  0
 45 48  1  0  0  0  0
M  END
