# Supplementary material for: Olefin Coupling Catalyzed by (Pybox)Os Complexes via Osmacyclopentane Intermediates: Comparison with Isoelectronic (Phebox)Ir
Source: JACS Au. 2025 Dec 9;5(12):6220–30. doi: 10.1021/jacsau.5c01197 (PMC12728604; doi:10.1021/jacsau.5c01197)
Supplement: Supplementary file 2 [file au5c01197_si_002.zip › Mol Files PyboxOs/mol-files-methane addition/PyboxOs/PH3 Bound/PyboxOsPH3.mol]

title

Created by GaussView 6.0.16
 44 48  0  0  0  0  0  0  0  0  0    0
   -2.2569    1.2245   -0.0277 C   0  0  0  0  0  0  0  0  0  0  0  0
    2.2570    1.2244   -0.0277 C   0  0  0  0  0  0  0  0  0  0  0  0
   -1.1788    2.1588   -0.0072 C   0  0  0  0  0  0  0  0  0  0  0  0
   -1.2100    3.5541    0.0401 C   0  0  0  0  0  0  0  0  0  0  0  0
    0.0001    4.2446    0.0638 C   0  0  0  0  0  0  0  0  0  0  0  0
    1.1789    2.1587   -0.0072 C   0  0  0  0  0  0  0  0  0  0  0  0
    1.2102    3.5541    0.0401 C   0  0  0  0  0  0  0  0  0  0  0  0
    0.0002    5.3308    0.1007 H   0  0  0  0  0  0  0  0  0  0  0  0
   -1.9968   -0.0675   -0.0575 N   0  0  0  0  0  0  0  0  0  0  0  0
    1.9968   -0.0676   -0.0575 N   0  0  0  0  0  0  0  0  0  0  0  0
   -3.5537    1.5889    0.0093 O   0  0  0  0  0  0  0  0  0  0  0  0
    3.5538    1.5887    0.0093 O   0  0  0  0  0  0  0  0  0  0  0  0
   -3.3086   -0.7582    0.0318 C   0  0  0  0  0  0  0  0  0  0  0  0
    3.3086   -0.7583    0.0318 C   0  0  0  0  0  0  0  0  0  0  0  0
   -4.2797    0.3890   -0.2888 C   0  0  0  0  0  0  0  0  0  0  0  0
   -5.1915    0.3745    0.3172 H   0  0  0  0  0  0  0  0  0  0  0  0
   -4.5510    0.4027   -1.3554 H   0  0  0  0  0  0  0  0  0  0  0  0
    4.2797    0.3888   -0.2887 C   0  0  0  0  0  0  0  0  0  0  0  0
    5.1915    0.3742    0.3173 H   0  0  0  0  0  0  0  0  0  0  0  0
    4.5512    0.4024   -1.3553 H   0  0  0  0  0  0  0  0  0  0  0  0
    3.4875   -1.2614    1.4577 C   0  0  0  0  0  0  0  0  0  0  0  0
    2.6609   -1.9259    1.7314 H   0  0  0  0  0  0  0  0  0  0  0  0
    4.4340   -1.8082    1.5579 H   0  0  0  0  0  0  0  0  0  0  0  0
    3.4899   -0.4215    2.1630 H   0  0  0  0  0  0  0  0  0  0  0  0
    3.4169   -1.8772   -0.9846 C   0  0  0  0  0  0  0  0  0  0  0  0
    4.4433   -2.2659   -1.0104 H   0  0  0  0  0  0  0  0  0  0  0  0
    2.7505   -2.7082   -0.7296 H   0  0  0  0  0  0  0  0  0  0  0  0
    3.1490   -1.5178   -1.9846 H   0  0  0  0  0  0  0  0  0  0  0  0
   -3.4875   -1.2612    1.4577 C   0  0  0  0  0  0  0  0  0  0  0  0
   -4.4340   -1.8079    1.5579 H   0  0  0  0  0  0  0  0  0  0  0  0
   -2.6610   -1.9257    1.7314 H   0  0  0  0  0  0  0  0  0  0  0  0
   -3.4899   -0.4213    2.1630 H   0  0  0  0  0  0  0  0  0  0  0  0
   -3.4170   -1.8770   -0.9846 C   0  0  0  0  0  0  0  0  0  0  0  0
   -2.7508   -2.7082   -0.7295 H   0  0  0  0  0  0  0  0  0  0  0  0
   -4.4434   -2.2655   -1.0105 H   0  0  0  0  0  0  0  0  0  0  0  0
   -3.1488   -1.5177   -1.9845 H   0  0  0  0  0  0  0  0  0  0  0  0
    0.0001    1.4697   -0.0294 N   0  0  0  0  0  0  0  0  0  0  0  0
    0.0000   -0.5493   -0.0707 Os  0  0  0  0  0  0  0  0  0  0  0  0
    2.1669    4.0672    0.0574 H   0  0  0  0  0  0  0  0  0  0  0  0
   -2.1667    4.0674    0.0574 H   0  0  0  0  0  0  0  0  0  0  0  0
   -0.0003   -2.8396    0.0864 P   0  0  0  0  0  0  0  0  0  0  0  0
   -0.0009   -3.6067   -1.1194 H   0  0  0  0  0  0  0  0  0  0  0  0
   -1.0500   -3.5811    0.7120 H   0  0  0  0  0  0  0  0  0  0  0  0
    1.0494   -3.5816    0.7113 H   0  0  0  0  0  0  0  0  0  0  0  0
  1  3  4  0  0  0  0
  1  9  2  0  0  0  0
  1 11  1  0  0  0  0
  2  6  4  0  0  0  0
  2 10  2  0  0  0  0
  2 12  1  0  0  0  0
  3  4  4  0  0  0  0
  3 37  4  0  0  0  0
  4  5  4  0  0  0  0
  4 40  1  0  0  0  0
  5  7  4  0  0  0  0
  5  8  1  0  0  0  0
  6  7  4  0  0  0  0
  6 37  4  0  0  0  0
  7 39  1  0  0  0  0
  9 13  1  0  0  0  0
  9 38  1  0  0  0  0
 10 14  1  0  0  0  0
 10 38  1  0  0  0  0
 11 15  1  0  0  0  0
 12 18  1  0  0  0  0
 13 15  1  0  0  0  0
 13 29  1  0  0  0  0
 13 33  1  0  0  0  0
 14 18  1  0  0  0  0
 14 21  1  0  0  0  0
 14 25  1  0  0  0  0
 15 16  1  0  0  0  0
 15 17  1  0  0  0  0
 18 19  1  0  0  0  0
 18 20  1  0  0  0  0
 21 22  1  0  0  0  0
 21 23  1  0  0  0  0
 21 24  1  0  0  0  0
 25 26  1  0  0  0  0
 25 27  1  0  0  0  0
 25 28  1  0  0  0  0
 29 30  1  0  0  0  0
 29 31  1  0  0  0  0
 29 32  1  0  0  0  0
 33 34  1  0  0  0  0
 33 35  1  0  0  0  0
 33 36  1  0  0  0  0
 37 38  1  0  0  0  0
 38 41  1  0  0  0  0
 41 42  1  0  0  0  0
 41 43  1  0  0  0  0
 41 44  1  0  0  0  0
M  END
