# Supplementary material for: Olefin Coupling Catalyzed by (Pybox)Os Complexes via Osmacyclopentane Intermediates: Comparison with Isoelectronic (Phebox)Ir
Source: JACS Au. 2025 Dec 9;5(12):6220–30. doi: 10.1021/jacsau.5c01197 (PMC12728604; doi:10.1021/jacsau.5c01197)
Supplement: Supplementary file 2 [file au5c01197_si_002.zip › Mol Files PyboxOs/mol-files-methane addition/PyboxOs/PH3 Bound/PyboxOsPH3(H-CH3)-TS.mol]

Title Card Required

Created by GaussView 6.0.16
 49 54  0  0  0  0  0  0  0  0  0    0
    2.2854    1.2644    0.0007 C   0  0  0  0  0  0  0  0  0  0  0  0
   -2.2855    1.2644    0.0007 C   0  0  0  0  0  0  0  0  0  0  0  0
    1.1972    2.1622    0.1031 C   0  0  0  0  0  0  0  0  0  0  0  0
    1.2056    3.5438    0.1883 C   0  0  0  0  0  0  0  0  0  0  0  0
   -0.0000    4.2480    0.2381 C   0  0  0  0  0  0  0  0  0  0  0  0
   -1.1973    2.1622    0.1031 C   0  0  0  0  0  0  0  0  0  0  0  0
   -1.2056    3.5438    0.1883 C   0  0  0  0  0  0  0  0  0  0  0  0
   -0.0000    5.3315    0.3040 H   0  0  0  0  0  0  0  0  0  0  0  0
    2.0441   -0.0292   -0.0804 N   0  0  0  0  0  0  0  0  0  0  0  0
   -2.0441   -0.0292   -0.0804 N   0  0  0  0  0  0  0  0  0  0  0  0
    3.5812    1.6401   -0.0680 O   0  0  0  0  0  0  0  0  0  0  0  0
   -3.5812    1.6401   -0.0681 O   0  0  0  0  0  0  0  0  0  0  0  0
    3.3414   -0.6960   -0.3208 C   0  0  0  0  0  0  0  0  0  0  0  0
   -3.3415   -0.6961   -0.3205 C   0  0  0  0  0  0  0  0  0  0  0  0
    4.3260    0.4228    0.0592 C   0  0  0  0  0  0  0  0  0  0  0  0
    5.2004    0.4808   -0.5975 H   0  0  0  0  0  0  0  0  0  0  0  0
    4.6623    0.3250    1.1030 H   0  0  0  0  0  0  0  0  0  0  0  0
   -4.3261    0.4228    0.0591 C   0  0  0  0  0  0  0  0  0  0  0  0
   -5.2004    0.4807   -0.5976 H   0  0  0  0  0  0  0  0  0  0  0  0
   -4.6626    0.3252    1.1030 H   0  0  0  0  0  0  0  0  0  0  0  0
   -3.4414   -1.0559   -1.7981 C   0  0  0  0  0  0  0  0  0  0  0  0
   -2.6269   -1.7322   -2.0795 H   0  0  0  0  0  0  0  0  0  0  0  0
   -4.3986   -1.5482   -2.0137 H   0  0  0  0  0  0  0  0  0  0  0  0
   -3.3641   -0.1535   -2.4166 H   0  0  0  0  0  0  0  0  0  0  0  0
   -3.5106   -1.9176    0.5614 C   0  0  0  0  0  0  0  0  0  0  0  0
   -4.5077   -2.3553    0.4256 H   0  0  0  0  0  0  0  0  0  0  0  0
   -2.7684   -2.6838    0.3080 H   0  0  0  0  0  0  0  0  0  0  0  0
   -3.3892   -1.6531    1.6188 H   0  0  0  0  0  0  0  0  0  0  0  0
    3.4412   -1.0553   -1.7985 C   0  0  0  0  0  0  0  0  0  0  0  0
    4.3983   -1.5477   -2.0143 H   0  0  0  0  0  0  0  0  0  0  0  0
    2.6265   -1.7313   -2.0801 H   0  0  0  0  0  0  0  0  0  0  0  0
    3.3641   -0.1527   -2.4167 H   0  0  0  0  0  0  0  0  0  0  0  0
    3.5105   -1.9178    0.5607 C   0  0  0  0  0  0  0  0  0  0  0  0
    2.7686   -2.6841    0.3067 H   0  0  0  0  0  0  0  0  0  0  0  0
    4.5078   -2.3553    0.4250 H   0  0  0  0  0  0  0  0  0  0  0  0
    3.3887   -1.6538    1.6181 H   0  0  0  0  0  0  0  0  0  0  0  0
   -0.0007   -2.6528   -1.0672 C   0  0  0  0  0  0  0  0  0  0  0  0
   -0.8950   -3.1564   -0.6823 H   0  0  0  0  0  0  0  0  0  0  0  0
   -0.0016   -2.8273   -2.1525 H   0  0  0  0  0  0  0  0  0  0  0  0
    0.0008   -1.2329   -1.5146 H   0  0  0  0  0  0  0  0  0  0  0  0
   -0.0000    1.4415    0.0724 N   0  0  0  0  0  0  0  0  0  0  0  0
   -0.0000   -0.5209   -0.0285 Os  0  0  0  0  0  0  0  0  0  0  0  0
   -2.1631    4.0598    0.2056 H   0  0  0  0  0  0  0  0  0  0  0  0
    2.1630    4.0598    0.2057 H   0  0  0  0  0  0  0  0  0  0  0  0
    0.0008   -1.8717    1.8450 P   0  0  0  0  0  0  0  0  0  0  0  0
   -1.0503   -1.8308    2.8077 H   0  0  0  0  0  0  0  0  0  0  0  0
    1.0548   -1.8336    2.8046 H   0  0  0  0  0  0  0  0  0  0  0  0
   -0.0013   -3.2912    1.6694 H   0  0  0  0  0  0  0  0  0  0  0  0
    0.8938   -3.1571   -0.6836 H   0  0  0  0  0  0  0  0  0  0  0  0
  1  3  4  0  0  0  0
  1  9  2  0  0  0  0
  1 11  1  0  0  0  0
  2  6  4  0  0  0  0
  2 10  2  0  0  0  0
  2 12  1  0  0  0  0
  3  4  2  0  0  0  0
  3 41  1  0  0  0  0
  4  5  4  0  0  0  0
  4 44  1  0  0  0  0
  5  7  4  0  0  0  0
  5  8  1  0  0  0  0
  6  7  2  0  0  0  0
  6 41  1  0  0  0  0
  7 43  1  0  0  0  0
  9 13  1  0  0  0  0
  9 42  1  0  0  0  0
 10 14  1  0  0  0  0
 10 42  1  0  0  0  0
 11 15  1  0  0  0  0
 12 18  1  0  0  0  0
 13 15  1  0  0  0  0
 13 29  1  0  0  0  0
 13 33  1  0  0  0  0
 14 18  1  0  0  0  0
 14 21  1  0  0  0  0
 14 25  1  0  0  0  0
 15 16  1  0  0  0  0
 15 17  1  0  0  0  0
 18 19  1  0  0  0  0
 18 20  1  0  0  0  0
 21 22  1  0  0  0  0
 21 23  1  0  0  0  0
 21 24  1  0  0  0  0
 25 26  1  0  0  0  0
 25 27  1  0  0  0  0
 25 28  1  0  0  0  0
 29 30  1  0  0  0  0
 29 31  1  0  0  0  0
 29 32  1  0  0  0  0
 33 34  1  0  0  0  0
 33 35  1  0  0  0  0
 33 36  1  0  0  0  0
 37 38  1  0  0  0  0
 37 39  1  0  0  0  0
 37 49  1  0  0  0  0
 37 42  1  0  0  0  0
 37 40  1  0  0  0  0
 40 42  1  0  0  0  0
 41 42  1  0  0  0  0
 42 45  1  0  0  0  0
 45 46  1  0  0  0  0
 45 47  1  0  0  0  0
 45 48  1  0  0  0  0
M  END
