# Supplementary material for: Olefin Coupling Catalyzed by (Pybox)Os Complexes via Osmacyclopentane Intermediates: Comparison with Isoelectronic (Phebox)Ir
Source: JACS Au. 2025 Dec 9;5(12):6220–30. doi: 10.1021/jacsau.5c01197 (PMC12728604; doi:10.1021/jacsau.5c01197)
Supplement: Supplementary file 2 [file au5c01197_si_002.zip › Mol Files PyboxOs/mol-files-methane addition/PyboxOs/Ethylene Bound/PyboxOsC2H4.mol]

title

Created by GaussView 6.0.16
 46 51  0  0  0  0  0  0  0  0  0    0
   -2.2660    1.1832    0.0922 C   0  0  0  0  0  0  0  0  0  0  0  0
    2.2661    1.1832   -0.0922 C   0  0  0  0  0  0  0  0  0  0  0  0
   -1.1700    2.0791    0.0561 C   0  0  0  0  0  0  0  0  0  0  0  0
   -1.1980    3.4689    0.0590 C   0  0  0  0  0  0  0  0  0  0  0  0
    0.0000    4.1758   -0.0002 C   0  0  0  0  0  0  0  0  0  0  0  0
    1.1700    2.0791   -0.0562 C   0  0  0  0  0  0  0  0  0  0  0  0
    1.1980    3.4689   -0.0593 C   0  0  0  0  0  0  0  0  0  0  0  0
    0.0000    5.2617   -0.0002 H   0  0  0  0  0  0  0  0  0  0  0  0
   -2.0419   -0.1109    0.0995 N   0  0  0  0  0  0  0  0  0  0  0  0
    2.0420   -0.1109   -0.0995 N   0  0  0  0  0  0  0  0  0  0  0  0
   -3.5448    1.6012    0.0757 O   0  0  0  0  0  0  0  0  0  0  0  0
    3.5448    1.6012   -0.0755 O   0  0  0  0  0  0  0  0  0  0  0  0
   -3.3882   -0.7448   -0.0377 C   0  0  0  0  0  0  0  0  0  0  0  0
    3.3882   -0.7448    0.0381 C   0  0  0  0  0  0  0  0  0  0  0  0
   -4.3066    0.4239    0.3479 C   0  0  0  0  0  0  0  0  0  0  0  0
   -4.5500    0.4051    1.4214 H   0  0  0  0  0  0  0  0  0  0  0  0
   -5.2330    0.4576   -0.2350 H   0  0  0  0  0  0  0  0  0  0  0  0
    4.3067    0.4238   -0.3473 C   0  0  0  0  0  0  0  0  0  0  0  0
    5.2329    0.4576    0.2359 H   0  0  0  0  0  0  0  0  0  0  0  0
    4.5505    0.4050   -1.4207 H   0  0  0  0  0  0  0  0  0  0  0  0
    3.5907   -1.1344    1.4970 C   0  0  0  0  0  0  0  0  0  0  0  0
    2.8107   -1.8286    1.8241 H   0  0  0  0  0  0  0  0  0  0  0  0
    4.5699   -1.6129    1.6294 H   0  0  0  0  0  0  0  0  0  0  0  0
    3.5431   -0.2483    2.1414 H   0  0  0  0  0  0  0  0  0  0  0  0
    3.6414   -1.9064   -0.9062 C   0  0  0  0  0  0  0  0  0  0  0  0
    4.7249   -2.0668   -0.9903 H   0  0  0  0  0  0  0  0  0  0  0  0
    3.1985   -2.8380   -0.5504 H   0  0  0  0  0  0  0  0  0  0  0  0
    3.2468   -1.6855   -1.9044 H   0  0  0  0  0  0  0  0  0  0  0  0
   -3.6412   -1.9063    0.9067 C   0  0  0  0  0  0  0  0  0  0  0  0
   -4.7246   -2.0667    0.9912 H   0  0  0  0  0  0  0  0  0  0  0  0
   -3.1984   -2.8379    0.5508 H   0  0  0  0  0  0  0  0  0  0  0  0
   -3.2461   -1.6854    1.9048 H   0  0  0  0  0  0  0  0  0  0  0  0
   -3.5911   -1.1345   -1.4966 C   0  0  0  0  0  0  0  0  0  0  0  0
   -2.8112   -1.8286   -1.8238 H   0  0  0  0  0  0  0  0  0  0  0  0
   -4.5703   -1.6130   -1.6286 H   0  0  0  0  0  0  0  0  0  0  0  0
   -3.5438   -0.2484   -2.1410 H   0  0  0  0  0  0  0  0  0  0  0  0
   -0.6993   -2.6694    0.1068 C   0  0  0  0  0  0  0  0  0  0  0  0
    0.6993   -2.6694   -0.1078 C   0  0  0  0  0  0  0  0  0  0  0  0
   -1.0826   -2.9067    1.1005 H   0  0  0  0  0  0  0  0  0  0  0  0
   -1.3625   -2.9405   -0.7166 H   0  0  0  0  0  0  0  0  0  0  0  0
    1.0826   -2.9063   -1.1016 H   0  0  0  0  0  0  0  0  0  0  0  0
    1.3625   -2.9408    0.7155 H   0  0  0  0  0  0  0  0  0  0  0  0
   -2.1606    3.9705    0.1053 H   0  0  0  0  0  0  0  0  0  0  0  0
    2.1606    3.9705   -0.1056 H   0  0  0  0  0  0  0  0  0  0  0  0
    0.0000    1.3570   -0.0001 N   0  0  0  0  0  0  0  0  0  0  0  0
   -0.0000   -0.6539   -0.0001 Os  0  0  0  0  0  0  0  0  0  0  0  0
  1  3  4  0  0  0  0
  1  9  2  0  0  0  0
  1 11  1  0  0  0  0
  2  6  4  0  0  0  0
  2 10  2  0  0  0  0
  2 12  1  0  0  0  0
  3  4  4  0  0  0  0
  3 45  4  0  0  0  0
  4  5  4  0  0  0  0
  4 43  1  0  0  0  0
  5  7  4  0  0  0  0
  5  8  1  0  0  0  0
  6  7  4  0  0  0  0
  6 45  4  0  0  0  0
  7 44  1  0  0  0  0
  9 13  1  0  0  0  0
  9 46  1  0  0  0  0
 10 14  1  0  0  0  0
 10 46  1  0  0  0  0
 11 15  1  0  0  0  0
 12 18  1  0  0  0  0
 13 15  1  0  0  0  0
 13 29  1  0  0  0  0
 13 33  1  0  0  0  0
 14 18  1  0  0  0  0
 14 21  1  0  0  0  0
 14 25  1  0  0  0  0
 15 16  1  0  0  0  0
 15 17  1  0  0  0  0
 18 19  1  0  0  0  0
 18 20  1  0  0  0  0
 21 22  1  0  0  0  0
 21 23  1  0  0  0  0
 21 24  1  0  0  0  0
 25 26  1  0  0  0  0
 25 27  1  0  0  0  0
 25 28  1  0  0  0  0
 29 30  1  0  0  0  0
 29 31  1  0  0  0  0
 29 32  1  0  0  0  0
 33 34  1  0  0  0  0
 33 35  1  0  0  0  0
 33 36  1  0  0  0  0
 37 38  4  0  0  0  0
 37 39  1  0  0  0  0
 37 40  1  0  0  0  0
 37 46  1  0  0  0  0
 38 41  1  0  0  0  0
 38 42  1  0  0  0  0
 38 46  1  0  0  0  0
 45 46  1  0  0  0  0
M  END
