# Supplementary material for: Olefin Coupling Catalyzed by (Pybox)Os Complexes via Osmacyclopentane Intermediates: Comparison with Isoelectronic (Phebox)Ir
Source: JACS Au. 2025 Dec 9;5(12):6220–30. doi: 10.1021/jacsau.5c01197 (PMC12728604; doi:10.1021/jacsau.5c01197)
Supplement: Supplementary file 2 [file au5c01197_si_002.zip › Mol Files PyboxOs/mol-files-methane addition/PyboxOs/Ethylene Bound/PyboxOsH(CH3)C2H4.mol]

title

Created by GaussView 6.0.16
 51 54  0  0  0  0  0  0  0  0  0    0
    2.2623    1.1862   -0.1198 C   0  0  0  0  0  0  0  0  0  0  0  0
   -2.2843    1.1624   -0.0846 C   0  0  0  0  0  0  0  0  0  0  0  0
    1.1696    2.0941    0.0778 C   0  0  0  0  0  0  0  0  0  0  0  0
    1.1853    3.4807    0.0955 C   0  0  0  0  0  0  0  0  0  0  0  0
   -0.0235    4.1771    0.1369 C   0  0  0  0  0  0  0  0  0  0  0  0
   -1.1969    2.0834    0.0876 C   0  0  0  0  0  0  0  0  0  0  0  0
   -1.2270    3.4683    0.1088 C   0  0  0  0  0  0  0  0  0  0  0  0
   -0.0287    5.2625    0.1548 H   0  0  0  0  0  0  0  0  0  0  0  0
    2.0234   -0.0913   -0.2334 N   0  0  0  0  0  0  0  0  0  0  0  0
   -2.0359   -0.1148   -0.1671 N   0  0  0  0  0  0  0  0  0  0  0  0
    3.5306    1.5925   -0.2812 O   0  0  0  0  0  0  0  0  0  0  0  0
   -3.5573    1.5506   -0.2562 O   0  0  0  0  0  0  0  0  0  0  0  0
    3.3039   -0.7691   -0.5278 C   0  0  0  0  0  0  0  0  0  0  0  0
   -3.2985   -0.7932   -0.5336 C   0  0  0  0  0  0  0  0  0  0  0  0
    4.2536    0.4329   -0.7369 C   0  0  0  0  0  0  0  0  0  0  0  0
    4.5028    0.5845   -1.7958 H   0  0  0  0  0  0  0  0  0  0  0  0
    5.1800    0.3587   -0.1574 H   0  0  0  0  0  0  0  0  0  0  0  0
   -4.3234    0.3293   -0.2813 C   0  0  0  0  0  0  0  0  0  0  0  0
   -5.0804    0.4184   -1.0669 H   0  0  0  0  0  0  0  0  0  0  0  0
   -4.8201    0.2198    0.6932 H   0  0  0  0  0  0  0  0  0  0  0  0
   -3.2206   -1.1795   -2.0044 C   0  0  0  0  0  0  0  0  0  0  0  0
   -2.3678   -1.8461   -2.1699 H   0  0  0  0  0  0  0  0  0  0  0  0
   -4.1408   -1.6899   -2.3162 H   0  0  0  0  0  0  0  0  0  0  0  0
   -3.0829   -0.2886   -2.6297 H   0  0  0  0  0  0  0  0  0  0  0  0
   -3.5392   -2.0028    0.3478 C   0  0  0  0  0  0  0  0  0  0  0  0
   -4.4953   -2.4762    0.0917 H   0  0  0  0  0  0  0  0  0  0  0  0
   -2.7359   -2.7347    0.2096 H   0  0  0  0  0  0  0  0  0  0  0  0
   -3.5639   -1.7144    1.4054 H   0  0  0  0  0  0  0  0  0  0  0  0
    3.1668   -1.6122   -1.7831 C   0  0  0  0  0  0  0  0  0  0  0  0
    4.1312   -2.0675   -2.0428 H   0  0  0  0  0  0  0  0  0  0  0  0
    2.4306   -2.4072   -1.6260 H   0  0  0  0  0  0  0  0  0  0  0  0
    2.8267   -0.9978   -2.6247 H   0  0  0  0  0  0  0  0  0  0  0  0
    3.7186   -1.6166    0.6660 C   0  0  0  0  0  0  0  0  0  0  0  0
    2.9733   -2.3962    0.8537 H   0  0  0  0  0  0  0  0  0  0  0  0
    4.6861   -2.0960    0.4699 H   0  0  0  0  0  0  0  0  0  0  0  0
    3.8119   -0.9991    1.5683 H   0  0  0  0  0  0  0  0  0  0  0  0
    0.0243   -2.8089    0.0792 C   0  0  0  0  0  0  0  0  0  0  0  0
   -0.6497   -3.2460   -0.6741 H   0  0  0  0  0  0  0  0  0  0  0  0
    1.0218   -3.2256   -0.1444 H   0  0  0  0  0  0  0  0  0  0  0  0
   -0.0145   -1.0441   -1.4795 H   0  0  0  0  0  0  0  0  0  0  0  0
    0.7236   -0.9083    2.1686 C   0  0  0  0  0  0  0  0  0  0  0  0
   -0.6924   -0.8622    2.1843 C   0  0  0  0  0  0  0  0  0  0  0  0
    1.2315   -1.8614    2.3138 H   0  0  0  0  0  0  0  0  0  0  0  0
    1.3008   -0.0335    2.4838 H   0  0  0  0  0  0  0  0  0  0  0  0
   -1.2053    0.0498    2.5053 H   0  0  0  0  0  0  0  0  0  0  0  0
   -1.2614   -1.7783    2.3383 H   0  0  0  0  0  0  0  0  0  0  0  0
    2.1388    4.0017    0.0563 H   0  0  0  0  0  0  0  0  0  0  0  0
   -2.1861    3.9799    0.0819 H   0  0  0  0  0  0  0  0  0  0  0  0
   -0.0101    1.3873    0.1234 N   0  0  0  0  0  0  0  0  0  0  0  0
    0.0004   -0.6225    0.1237 Os  0  0  0  0  0  0  0  0  0  0  0  0
   -0.2711   -3.2464    1.0489 H   0  0  0  0  0  0  0  0  0  0  0  0
  1  3  4  0  0  0  0
  1  9  2  0  0  0  0
  1 11  4  0  0  0  0
  2  6  4  0  0  0  0
  2 10  2  0  0  0  0
  2 12  4  0  0  0  0
  3  4  4  0  0  0  0
  3 49  4  0  0  0  0
  4  5  4  0  0  0  0
  4 47  1  0  0  0  0
  5  7  4  0  0  0  0
  5  8  1  0  0  0  0
  6  7  2  0  0  0  0
  6 49  4  0  0  0  0
  7 48  1  0  0  0  0
  9 13  1  0  0  0  0
  9 50  1  0  0  0  0
 10 14  1  0  0  0  0
 10 50  1  0  0  0  0
 11 15  1  0  0  0  0
 12 18  1  0  0  0  0
 13 15  1  0  0  0  0
 13 29  1  0  0  0  0
 13 33  1  0  0  0  0
 14 18  1  0  0  0  0
 14 21  1  0  0  0  0
 14 25  1  0  0  0  0
 15 16  1  0  0  0  0
 15 17  1  0  0  0  0
 18 19  1  0  0  0  0
 18 20  1  0  0  0  0
 21 22  1  0  0  0  0
 21 23  1  0  0  0  0
 21 24  1  0  0  0  0
 25 26  1  0  0  0  0
 25 27  1  0  0  0  0
 25 28  1  0  0  0  0
 29 30  1  0  0  0  0
 29 31  1  0  0  0  0
 29 32  1  0  0  0  0
 33 34  1  0  0  0  0
 33 35  1  0  0  0  0
 33 36  1  0  0  0  0
 37 38  1  0  0  0  0
 37 39  1  0  0  0  0
 37 51  1  0  0  0  0
 37 50  1  0  0  0  0
 40 50  1  0  0  0  0
 41 42  4  0  0  0  0
 41 43  1  0  0  0  0
 41 44  1  0  0  0  0
 42 45  1  0  0  0  0
 42 46  1  0  0  0  0
 49 50  1  0  0  0  0
M  END
