# Supplementary material for: Olefin Coupling Catalyzed by (Pybox)Os Complexes via Osmacyclopentane Intermediates: Comparison with Isoelectronic (Phebox)Ir
Source: JACS Au. 2025 Dec 9;5(12):6220–30. doi: 10.1021/jacsau.5c01197 (PMC12728604; doi:10.1021/jacsau.5c01197)
Supplement: Supplementary file 2 [file au5c01197_si_002.zip › Mol Files PyboxOs/mol-files-methane addition/PyboxOs/Ethylene Bound/PyboxOsC2H4(H-CH3)-TS.mol]

Title Card Required

Created by GaussView 6.0.16
 51 57  0  0  0  0  0  0  0  0  0    0
    2.2444    1.2086   -0.1819 C   0  0  0  0  0  0  0  0  0  0  0  0
   -2.2873    1.1705   -0.1100 C   0  0  0  0  0  0  0  0  0  0  0  0
    1.1701    2.0971    0.0613 C   0  0  0  0  0  0  0  0  0  0  0  0
    1.1710    3.4825    0.0954 C   0  0  0  0  0  0  0  0  0  0  0  0
   -0.0397    4.1745    0.1711 C   0  0  0  0  0  0  0  0  0  0  0  0
   -1.2197    2.0797    0.0996 C   0  0  0  0  0  0  0  0  0  0  0  0
   -1.2433    3.4624    0.1395 C   0  0  0  0  0  0  0  0  0  0  0  0
   -0.0480    5.2598    0.1955 H   0  0  0  0  0  0  0  0  0  0  0  0
    1.9839   -0.0760   -0.3453 N   0  0  0  0  0  0  0  0  0  0  0  0
   -2.0057   -0.1079   -0.2592 N   0  0  0  0  0  0  0  0  0  0  0  0
    3.5333    1.5847   -0.3176 O   0  0  0  0  0  0  0  0  0  0  0  0
   -3.5827    1.5215   -0.2355 O   0  0  0  0  0  0  0  0  0  0  0  0
    3.2801   -0.7497   -0.5870 C   0  0  0  0  0  0  0  0  0  0  0  0
   -3.2672   -0.7946   -0.6104 C   0  0  0  0  0  0  0  0  0  0  0  0
    4.1774    0.4545   -0.9216 C   0  0  0  0  0  0  0  0  0  0  0  0
    4.2338    0.6256   -2.0075 H   0  0  0  0  0  0  0  0  0  0  0  0
    5.1901    0.3732   -0.5140 H   0  0  0  0  0  0  0  0  0  0  0  0
   -4.3043    0.2801   -0.2385 C   0  0  0  0  0  0  0  0  0  0  0  0
   -5.1290    0.3627   -0.9540 H   0  0  0  0  0  0  0  0  0  0  0  0
   -4.7122    0.1133    0.7700 H   0  0  0  0  0  0  0  0  0  0  0  0
   -3.2580   -1.0807   -2.1069 C   0  0  0  0  0  0  0  0  0  0  0  0
   -2.4032   -1.7181   -2.3604 H   0  0  0  0  0  0  0  0  0  0  0  0
   -4.1813   -1.5905   -2.4113 H   0  0  0  0  0  0  0  0  0  0  0  0
   -3.1683   -0.1477   -2.6765 H   0  0  0  0  0  0  0  0  0  0  0  0
   -3.4565   -2.0653    0.1929 C   0  0  0  0  0  0  0  0  0  0  0  0
   -4.4250   -2.5241   -0.0435 H   0  0  0  0  0  0  0  0  0  0  0  0
   -2.6668   -2.7874   -0.0419 H   0  0  0  0  0  0  0  0  0  0  0  0
   -3.4207   -1.8555    1.2679 H   0  0  0  0  0  0  0  0  0  0  0  0
    3.1796   -1.7193   -1.7488 C   0  0  0  0  0  0  0  0  0  0  0  0
    4.1685   -2.1263   -1.9967 H   0  0  0  0  0  0  0  0  0  0  0  0
    2.5195   -2.5562   -1.4965 H   0  0  0  0  0  0  0  0  0  0  0  0
    2.7711   -1.2184   -2.6338 H   0  0  0  0  0  0  0  0  0  0  0  0
    3.7526   -1.4460    0.6827 C   0  0  0  0  0  0  0  0  0  0  0  0
    3.0416   -2.2206    0.9871 H   0  0  0  0  0  0  0  0  0  0  0  0
    4.7301   -1.9162    0.5148 H   0  0  0  0  0  0  0  0  0  0  0  0
    3.8481   -0.7273    1.5060 H   0  0  0  0  0  0  0  0  0  0  0  0
    0.0902   -2.9362    0.0987 C   0  0  0  0  0  0  0  0  0  0  0  0
   -0.3401   -3.5862   -0.6774 H   0  0  0  0  0  0  0  0  0  0  0  0
    1.1395   -3.2320    0.2129 H   0  0  0  0  0  0  0  0  0  0  0  0
   -0.0216   -1.8841   -0.8635 H   0  0  0  0  0  0  0  0  0  0  0  0
    0.7316   -0.9536    2.1514 C   0  0  0  0  0  0  0  0  0  0  0  0
   -0.7071   -0.9134    2.1620 C   0  0  0  0  0  0  0  0  0  0  0  0
    1.2325   -1.9089    2.3284 H   0  0  0  0  0  0  0  0  0  0  0  0
    1.2929   -0.0913    2.5255 H   0  0  0  0  0  0  0  0  0  0  0  0
   -1.2149   -0.0190    2.5374 H   0  0  0  0  0  0  0  0  0  0  0  0
   -1.2623   -1.8362    2.3509 H   0  0  0  0  0  0  0  0  0  0  0  0
    2.1200    4.0098    0.0301 H   0  0  0  0  0  0  0  0  0  0  0  0
   -2.2022    3.9747    0.1091 H   0  0  0  0  0  0  0  0  0  0  0  0
   -0.0186    1.3836    0.1472 N   0  0  0  0  0  0  0  0  0  0  0  0
   -0.0006   -0.5968    0.1822 Os  0  0  0  0  0  0  0  0  0  0  0  0
   -0.4495   -3.1709    1.0244 H   0  0  0  0  0  0  0  0  0  0  0  0
  1  3  4  0  0  0  0
  1  9  2  0  0  0  0
  1 11  1  0  0  0  0
  2  6  4  0  0  0  0
  2 10  2  0  0  0  0
  2 12  1  0  0  0  0
  3  4  2  0  0  0  0
  3 49  1  0  0  0  0
  4  5  4  0  0  0  0
  4 47  1  0  0  0  0
  5  7  4  0  0  0  0
  5  8  1  0  0  0  0
  6  7  2  0  0  0  0
  6 49  1  0  0  0  0
  7 48  1  0  0  0  0
  9 13  1  0  0  0  0
  9 50  1  0  0  0  0
 10 14  1  0  0  0  0
 10 50  1  0  0  0  0
 11 15  1  0  0  0  0
 12 18  1  0  0  0  0
 13 15  1  0  0  0  0
 13 29  1  0  0  0  0
 13 33  1  0  0  0  0
 14 18  1  0  0  0  0
 14 21  1  0  0  0  0
 14 25  1  0  0  0  0
 15 16  1  0  0  0  0
 15 17  1  0  0  0  0
 18 19  1  0  0  0  0
 18 20  1  0  0  0  0
 21 22  1  0  0  0  0
 21 23  1  0  0  0  0
 21 24  1  0  0  0  0
 25 26  1  0  0  0  0
 25 27  1  0  0  0  0
 25 28  1  0  0  0  0
 29 30  1  0  0  0  0
 29 31  1  0  0  0  0
 29 32  1  0  0  0  0
 33 34  1  0  0  0  0
 33 35  1  0  0  0  0
 33 36  1  0  0  0  0
 37 38  1  0  0  0  0
 37 39  1  0  0  0  0
 37 51  1  0  0  0  0
 37 50  1  0  0  0  0
 37 40  1  0  0  0  0
 40 50  1  0  0  0  0
 41 42  4  0  0  0  0
 41 43  1  0  0  0  0
 41 44  1  0  0  0  0
 41 50  1  0  0  0  0
 42 45  1  0  0  0  0
 42 46  1  0  0  0  0
 42 50  1  0  0  0  0
 49 50  1  0  0  0  0
M  END
